# Supplementary material for: Construction of immune-related LncRNAs classifier to predict prognosis and immunotherapy response in thymic epithelial tumors
Source: Biosci Rep. 2022 May 13;42(5):BSR20220317. doi: 10.1042/BSR20220317 (PMC9109460; doi:10.1042/BSR20220317)
Supplement: Supplementary Data S1-S6 [file BSR-2022-0317_supp1.zip]

Archive with 7 entries (7 files):
- BSR-2022-0317_supp1.pdf
- BSR-2022-0317_suppS1.csv
- BSR-2022-0317_suppS2.csv
- BSR-2022-0317_suppS3.csv
- BSR-2022-0317_suppS4.csv
- BSR-2022-0317_suppS5.csv
- BSR-2022-0317_suppS6.csv
