# Supplementary material for: Construction of immune-related LncRNAs classifier to predict prognosis and immunotherapy response in thymic epithelial tumors
Source: Biosci Rep. 2022 May 13;42(5):BSR20220317. doi: 10.1042/BSR20220317 (PMC9109460; doi:10.1042/BSR20220317)
Supplement: Supplementary Data S1-S6 [file BSR-2022-0317_supp1.zip › BSR-2022-0317_suppS1.csv]

AC004466.3
Forward primer TTGCACCTGAGCCCATGGTA
Reverse primer GGATTTAGGCGCAAGGCTAA
AC138207.2
Forward primer AAAGACCAGGCTCCCCATTA
Reverse primer CTTCCTGAAGATGTCCCCAA
AC148477.2
Forward primer GGCGTTCCCTTGGTGGTGTG
Reverse primer ACTGCCTCAAGCATGACATT
AL450270.1
Forward primer CAGAGCACAACCAGTGCTCA
Reverse primer GTTCTTCCCAGTCTCCGTTGT
HOXB-AS1
Forward primer AAACACCAGAGGACCACGAC
Reverse primer CGCGGAGATCCTCACTCATC
SNHG8
Forward primerCCCGAGAACCGTCAGTTTGA
Reverse primerACACCCGTTTCCCCAACTAC
