# Supplementary material for: Construction of immune-related LncRNAs classifier to predict prognosis and immunotherapy response in thymic epithelial tumors
Source: Biosci Rep. 2022 May 13;42(5):BSR20220317. doi: 10.1042/BSR20220317 (PMC9109460; doi:10.1042/BSR20220317)
Supplement: Supplementary Data S1-S6 [file BSR-2022-0317_supp1.zip › BSR-2022-0317_suppS2.csv]

ImmuneGene	LncRNA	Cor	Pvalue	Regulation
ACVR1B	A2M-AS1	0.569223003	1.43E-11	postive
ACVR2A	A2M-AS1	0.667580099	1.12E-16	postive
ADGRE5	A2M-AS1	-0.491189971	1.41E-08	negative
ANXA11	A2M-AS1	-0.473691527	5.30E-08	negative
APOA1	A2M-AS1	-0.549509051	9.68E-11	negative
ARHGDIB	A2M-AS1	-0.44800539	3.24E-07	negative
BCAR1	A2M-AS1	0.595288762	9.33E-13	postive
BNIP3L	A2M-AS1	0.488983319	1.68E-08	postive
C1QBP	A2M-AS1	-0.4704706	6.70E-08	negative
CADM1	A2M-AS1	0.750639936	8.51E-23	postive
CCL18	A2M-AS1	-0.526100595	8.02E-10	negative
CCL22	A2M-AS1	-0.425573664	1.40E-06	negative
CD164	A2M-AS1	0.624389522	3.26E-14	postive
CD2	A2M-AS1	-0.523652276	9.91E-10	negative
CD276	A2M-AS1	0.565638195	2.05E-11	postive
CD28	A2M-AS1	-0.43347071	8.47E-07	negative
CD3D	A2M-AS1	-0.520741594	1.27E-09	negative
CD3E	A2M-AS1	-0.457517438	1.69E-07	negative
CD4	A2M-AS1	-0.410133047	3.62E-06	negative
CD7	A2M-AS1	-0.495970726	9.72E-09	negative
CD79A	A2M-AS1	-0.520325804	1.32E-09	negative
CKLF	A2M-AS1	-0.569424028	1.40E-11	negative
COLEC12	A2M-AS1	0.518625369	1.52E-09	postive
CSF1	A2M-AS1	0.534229912	3.92E-10	postive
CXCR4	A2M-AS1	-0.44523885	3.90E-07	negative
DPP8	A2M-AS1	0.465979673	9.27E-08	postive
FCGR3A	A2M-AS1	0.452673661	2.36E-07	postive
FCGRT	A2M-AS1	0.402059285	5.83E-06	postive
FOXO3	A2M-AS1	0.681434316	1.48E-17	postive
GEM	A2M-AS1	0.463168833	1.13E-07	postive
GPI	A2M-AS1	-0.407215244	4.30E-06	negative
HDAC5	A2M-AS1	0.47873022	3.65E-08	postive
IFNLR1	A2M-AS1	0.591897866	1.35E-12	postive
IL10RB	A2M-AS1	-0.488066193	1.80E-08	negative
IL2RG	A2M-AS1	-0.567779604	1.65E-11	negative
IL6ST	A2M-AS1	0.632620779	1.18E-14	postive
IL7	A2M-AS1	0.460699896	1.35E-07	postive
KAT6A	A2M-AS1	0.483865586	2.48E-08	postive
KMT2A	A2M-AS1	0.568635709	1.52E-11	postive
LAT	A2M-AS1	-0.409924097	3.66E-06	negative
LCK	A2M-AS1	-0.436316126	7.04E-07	negative
LDB1	A2M-AS1	0.441579713	4.98E-07	postive
LIG1	A2M-AS1	-0.420898223	1.88E-06	negative
LRMP	A2M-AS1	-0.461266279	1.30E-07	negative
LTB4R	A2M-AS1	0.401084044	6.17E-06	postive
MAFB	A2M-AS1	0.574938827	8.03E-12	postive
MAL	A2M-AS1	-0.413436146	2.96E-06	negative
MALT1	A2M-AS1	0.577639693	6.08E-12	postive
MAP4K1	A2M-AS1	-0.551117503	8.32E-11	negative
MBP	A2M-AS1	0.434221822	8.06E-07	postive
MIA3	A2M-AS1	0.411026992	3.43E-06	postive
MLF1	A2M-AS1	0.502392195	5.83E-09	postive
MYH9	A2M-AS1	0.53961295	2.41E-10	postive
NCK2	A2M-AS1	0.613314614	1.22E-13	postive
NCOA6	A2M-AS1	0.527271239	7.24E-10	postive
NOTCH2	A2M-AS1	0.755833735	2.94E-23	postive
NOTCH4	A2M-AS1	0.527944475	6.83E-10	postive
PDCD1	A2M-AS1	-0.528421983	6.55E-10	negative
PRELID1	A2M-AS1	-0.435348535	7.50E-07	negative
PREX1	A2M-AS1	0.486808908	1.98E-08	postive
PRL	A2M-AS1	-0.463591342	1.10E-07	negative
PSMB10	A2M-AS1	-0.569064335	1.45E-11	negative
RASGRP4	A2M-AS1	0.50638179	4.22E-09	postive
RFX1	A2M-AS1	0.610938247	1.60E-13	postive
RPS19	A2M-AS1	-0.621717492	4.50E-14	negative
S1PR4	A2M-AS1	-0.579884556	4.82E-12	negative
SART1	A2M-AS1	-0.504752394	4.81E-09	negative
SEMA3C	A2M-AS1	0.496573138	9.27E-09	postive
SEMA7A	A2M-AS1	-0.431638289	9.53E-07	negative
SIRPG	A2M-AS1	-0.457433488	1.70E-07	negative
SIT1	A2M-AS1	-0.488451578	1.75E-08	negative
SKAP1	A2M-AS1	-0.564528524	2.28E-11	negative
SOCS5	A2M-AS1	0.73090762	3.87E-21	postive
SPINK5	A2M-AS1	0.499285707	7.47E-09	postive
TARBP2	A2M-AS1	-0.629178548	1.82E-14	negative
TAZ	A2M-AS1	-0.582331552	3.74E-12	negative
TBX1	A2M-AS1	0.50368205	5.25E-09	postive
TLR4	A2M-AS1	0.583120491	3.44E-12	postive
TNFSF13	A2M-AS1	0.782518725	7.87E-26	postive
TRAF6	A2M-AS1	0.415019343	2.69E-06	postive
TREM2	A2M-AS1	0.424147174	1.53E-06	postive
WAS	A2M-AS1	-0.5041882	5.04E-09	negative
ZBTB16	A2M-AS1	0.487784191	1.84E-08	postive
BST1	AATBC	-0.432888509	8.79E-07	negative
CADM1	AATBC	-0.426064158	1.36E-06	negative
CCL18	AATBC	0.400846246	6.26E-06	postive
CD47	AATBC	-0.493020466	1.22E-08	negative
GPI	AATBC	0.668321285	1.01E-16	postive
HDAC9	AATBC	0.505332892	4.59E-09	postive
KMT2A	AATBC	-0.45204012	2.46E-07	negative
MAP3K7	AATBC	-0.408001855	4.11E-06	negative
MR1	AATBC	0.423282084	1.62E-06	postive
NFAM1	AATBC	0.421025295	1.86E-06	postive
POU2AF1	AATBC	0.428899203	1.13E-06	postive
PRELID1	AATBC	0.405691179	4.71E-06	postive
RFX1	AATBC	-0.416014034	2.53E-06	negative
SNRK	AATBC	-0.476375998	4.34E-08	negative
SOCS5	AATBC	-0.43637758	7.01E-07	negative
SPINK5	AATBC	-0.413128504	3.02E-06	negative
TBX1	AATBC	-0.581233018	4.19E-12	negative
TPD52	AATBC	0.54542369	1.42E-10	postive
TRAF6	AATBC	-0.440305959	5.42E-07	negative
TREM2	AATBC	-0.502581911	5.74E-09	negative
AKT1	AC000067.1	-0.419551737	2.04E-06	negative
CCL18	AC000067.1	-0.544810576	1.50E-10	negative
CCL19	AC000067.1	-0.426868502	1.29E-06	negative
FCGRT	AC000067.1	0.490747766	1.46E-08	postive
FCN2	AC000067.1	0.500181755	6.96E-09	postive
GPI	AC000067.1	-0.455791815	1.90E-07	negative
HDAC9	AC000067.1	-0.445520776	3.83E-07	negative
IFI16	AC000067.1	-0.483457011	2.56E-08	negative
IFITM3	AC000067.1	0.461810885	1.25E-07	postive
IL31RA	AC000067.1	-0.45536344	1.96E-07	negative
MR1	AC000067.1	-0.561566588	3.05E-11	negative
SPINK5	AC000067.1	0.519535177	1.41E-09	postive
ST6GAL1	AC000067.1	-0.404372661	5.09E-06	negative
TBX1	AC000067.1	0.639781318	4.78E-15	postive
THY1	AC000067.1	0.403503421	5.36E-06	postive
TPD52	AC000067.1	-0.458442818	1.58E-07	negative
TREM2	AC000067.1	0.459921072	1.42E-07	postive
ACIN1	AC000120.1	0.443512128	4.38E-07	postive
ACVR1B	AC000120.1	0.43278739	8.85E-07	postive
ACVR2A	AC000120.1	0.488244239	1.77E-08	postive
APOA1	AC000120.1	-0.484582004	2.35E-08	negative
BLNK	AC000120.1	0.401336139	6.08E-06	postive
BNIP3L	AC000120.1	0.514225424	2.21E-09	postive
CD164	AC000120.1	0.512185203	2.62E-09	postive
CKLF	AC000120.1	-0.476126633	4.43E-08	negative
CNIH1	AC000120.1	0.428127468	1.19E-06	postive
DPP8	AC000120.1	0.570403291	1.27E-11	postive
ELP1	AC000120.1	0.459581558	1.46E-07	postive
FOXO3	AC000120.1	0.499754675	7.20E-09	postive
GEM	AC000120.1	0.512040631	2.65E-09	postive
GPR183	AC000120.1	0.510547703	3.00E-09	postive
GPR65	AC000120.1	0.440179324	5.46E-07	postive
IFNLR1	AC000120.1	0.53368186	4.11E-10	postive
IL6R	AC000120.1	0.401745905	5.94E-06	postive
IL6ST	AC000120.1	0.613640025	1.17E-13	postive
IL7	AC000120.1	0.424190528	1.53E-06	postive
KAT6A	AC000120.1	0.496402561	9.39E-09	postive
KMT2A	AC000120.1	0.518744437	1.51E-09	postive
LDB1	AC000120.1	0.537481048	2.93E-10	postive
LYN	AC000120.1	0.427779821	1.22E-06	postive
MAFB	AC000120.1	0.509362053	3.30E-09	postive
MALT1	AC000120.1	0.562452082	2.80E-11	postive
MAP3K7	AC000120.1	0.423937297	1.55E-06	postive
MBP	AC000120.1	0.444592201	4.07E-07	postive
MIA3	AC000120.1	0.572083537	1.07E-11	postive
MYH9	AC000120.1	0.436588156	6.91E-07	postive
NCK1	AC000120.1	0.407666957	4.19E-06	postive
NCOA6	AC000120.1	0.498598855	7.89E-09	postive
NOTCH2	AC000120.1	0.478328991	3.76E-08	postive
NOTCH4	AC000120.1	0.438132557	6.25E-07	postive
PREX1	AC000120.1	0.459291621	1.49E-07	postive
PTGER4	AC000120.1	0.404137214	5.16E-06	postive
RGS1	AC000120.1	0.433512798	8.44E-07	postive
RPS19	AC000120.1	-0.574785896	8.15E-12	negative
SART1	AC000120.1	-0.516166135	1.88E-09	negative
SOCS5	AC000120.1	0.557896599	4.36E-11	postive
TARBP2	AC000120.1	-0.575186525	7.83E-12	negative
TLR4	AC000120.1	0.52718288	7.30E-10	postive
TNFSF13	AC000120.1	0.493709581	1.16E-08	postive
TRAF6	AC000120.1	0.412207222	3.19E-06	postive
TRIM22	AC000120.1	0.55328613	6.78E-11	postive
ZNF675	AC000120.1	0.50516113	4.66E-09	postive
ACVR1B	AC002091.2	0.525627406	8.35E-10	postive
ACVR2A	AC002091.2	0.452906508	2.32E-07	postive
APOA1	AC002091.2	-0.52408652	9.55E-10	negative
BCL10	AC002091.2	0.525812067	8.22E-10	postive
BCL2	AC002091.2	0.492488016	1.28E-08	postive
BNIP3L	AC002091.2	0.400620939	6.34E-06	postive
CCR8	AC002091.2	0.47315357	5.51E-08	postive
CD164	AC002091.2	0.520816271	1.26E-09	postive
CD47	AC002091.2	0.496873771	9.05E-09	postive
CDC42	AC002091.2	0.433830985	8.27E-07	postive
CHUK	AC002091.2	0.421298554	1.83E-06	postive
CKLF	AC002091.2	-0.502020121	6.00E-09	negative
CNIH1	AC002091.2	0.429349673	1.10E-06	postive
DPP8	AC002091.2	0.676780261	2.95E-17	postive
ELP1	AC002091.2	0.594649375	1.00E-12	postive
FOXO3	AC002091.2	0.556356111	5.05E-11	postive
GPI	AC002091.2	-0.484390855	2.38E-08	negative
GTPBP1	AC002091.2	0.424051158	1.54E-06	postive
HRH2	AC002091.2	0.476972756	4.16E-08	postive
IFNLR1	AC002091.2	0.452229811	2.43E-07	postive
IKBKG	AC002091.2	0.455186262	1.98E-07	postive
IL6ST	AC002091.2	0.418405751	2.19E-06	postive
KAT6A	AC002091.2	0.689544524	4.27E-18	postive
KMT2A	AC002091.2	0.717543514	4.27E-20	postive
LAX1	AC002091.2	0.435067442	7.63E-07	postive
LDB1	AC002091.2	0.672770549	5.30E-17	postive
LIG3	AC002091.2	0.49211351	1.31E-08	postive
MALT1	AC002091.2	0.566238198	1.93E-11	postive
MAP3K7	AC002091.2	0.594262789	1.04E-12	postive
MBP	AC002091.2	0.488426913	1.75E-08	postive
MIA3	AC002091.2	0.497897201	8.34E-09	postive
MYH9	AC002091.2	0.680934511	1.59E-17	postive
NCK1	AC002091.2	0.502651945	5.71E-09	postive
NCK2	AC002091.2	0.471676291	6.14E-08	postive
NCOA6	AC002091.2	0.649618198	1.32E-15	postive
NOTCH2	AC002091.2	0.588226594	2.00E-12	postive
NOTCH4	AC002091.2	0.434130352	8.11E-07	postive
PRELID1	AC002091.2	-0.431837985	9.40E-07	negative
PREX1	AC002091.2	0.459122356	1.51E-07	postive
RAB3D	AC002091.2	0.445055554	3.95E-07	postive
RFX1	AC002091.2	0.623601792	3.59E-14	postive
RPS19	AC002091.2	-0.712861502	9.58E-20	negative
SART1	AC002091.2	-0.427958493	1.20E-06	negative
SNRK	AC002091.2	0.408330619	4.03E-06	postive
SOCS5	AC002091.2	0.643544575	2.94E-15	postive
SOD1	AC002091.2	-0.534640081	3.78E-10	negative
SP2	AC002091.2	0.699518919	8.81E-19	postive
TARBP2	AC002091.2	-0.408752449	3.93E-06	negative
TAZ	AC002091.2	-0.531561398	4.97E-10	negative
TLR4	AC002091.2	0.580954914	4.31E-12	postive
TLR7	AC002091.2	0.512541684	2.54E-09	postive
TLR8	AC002091.2	0.419531606	2.04E-06	postive
TNFRSF14	AC002091.2	-0.403604961	5.33E-06	negative
TNFSF13	AC002091.2	0.655790271	5.77E-16	postive
TRAF2	AC002091.2	-0.49230701	1.30E-08	negative
TRAF6	AC002091.2	0.709448018	1.71E-19	postive
TRIM22	AC002091.2	0.416611269	2.44E-06	postive
ZNF675	AC002091.2	0.58137938	4.13E-12	postive
ACVR1B	AC002310.1	-0.712812617	9.66E-20	negative
ACVR2A	AC002310.1	-0.746298544	2.03E-22	negative
ADGRE5	AC002310.1	0.653718305	7.65E-16	postive
ANXA11	AC002310.1	0.597169772	7.59E-13	postive
APOA1	AC002310.1	0.707039169	2.56E-19	postive
ARHGDIB	AC002310.1	0.680766609	1.63E-17	postive
BCAR1	AC002310.1	-0.659743419	3.36E-16	negative
BNIP3L	AC002310.1	-0.591258445	1.45E-12	negative
C1QBP	AC002310.1	0.544958563	1.48E-10	postive
C5AR1	AC002310.1	-0.409576472	3.74E-06	negative
CADM1	AC002310.1	-0.588158018	2.02E-12	negative
CCR1	AC002310.1	-0.410594462	3.52E-06	negative
CCR5	AC002310.1	-0.402850832	5.57E-06	negative
CCR9	AC002310.1	0.597546586	7.28E-13	postive
CD164	AC002310.1	-0.641574234	3.80E-15	negative
CD1D	AC002310.1	0.516949758	1.76E-09	postive
CD2	AC002310.1	0.756915887	2.34E-23	postive
CD276	AC002310.1	-0.583385865	3.35E-12	negative
CD28	AC002310.1	0.521428778	1.20E-09	postive
CD3D	AC002310.1	0.785668909	3.70E-26	postive
CD3E	AC002310.1	0.709501566	1.70E-19	postive
CD4	AC002310.1	0.629420796	1.76E-14	postive
CD7	AC002310.1	0.769898392	1.43E-24	postive
CD79A	AC002310.1	0.62983945	1.67E-14	postive
CD96	AC002310.1	0.56674042	1.83E-11	postive
CDK6	AC002310.1	0.470913547	6.49E-08	postive
CEBPG	AC002310.1	-0.418344065	2.20E-06	negative
CKLF	AC002310.1	0.797071332	2.16E-27	postive
CSF1	AC002310.1	-0.443576959	4.36E-07	negative
CTSG	AC002310.1	0.478700591	3.66E-08	postive
CXCR4	AC002310.1	0.618507616	6.61E-14	postive
DOCK2	AC002310.1	0.419828341	2.00E-06	postive
DPP4	AC002310.1	0.437468065	6.53E-07	postive
DPP8	AC002310.1	-0.497910126	8.34E-09	negative
FCGR3A	AC002310.1	-0.456385906	1.82E-07	negative
FOXO3	AC002310.1	-0.717852207	4.05E-20	negative
FYN	AC002310.1	0.504444367	4.94E-09	postive
GEM	AC002310.1	-0.529225289	6.10E-10	negative
GLMN	AC002310.1	0.4057045	4.71E-06	postive
HCLS1	AC002310.1	0.552983215	6.97E-11	postive
HDAC7	AC002310.1	0.55649272	4.99E-11	postive
IFNLR1	AC002310.1	-0.715577784	6.01E-20	negative
IL10RB	AC002310.1	0.575383628	7.67E-12	postive
IL16	AC002310.1	0.585925119	2.56E-12	postive
IL2RG	AC002310.1	0.752444177	5.90E-23	postive
IL6R	AC002310.1	-0.432797256	8.84E-07	negative
IL6ST	AC002310.1	-0.680225052	1.77E-17	negative
IL7	AC002310.1	-0.52751985	7.09E-10	negative
IL7R	AC002310.1	0.519790682	1.38E-09	postive
ITGB2	AC002310.1	0.529455722	5.98E-10	postive
KAT6A	AC002310.1	-0.5623474	2.83E-11	negative
KMT2A	AC002310.1	-0.559104708	3.88E-11	negative
LAT	AC002310.1	0.556849155	4.82E-11	postive
LCK	AC002310.1	0.711353598	1.24E-19	postive
LCP2	AC002310.1	0.473520466	5.36E-08	postive
LDB1	AC002310.1	-0.473221238	5.48E-08	negative
LIG1	AC002310.1	0.559228398	3.83E-11	postive
LRMP	AC002310.1	0.539249469	2.49E-10	postive
LST1	AC002310.1	0.517270078	1.71E-09	postive
LTB4R	AC002310.1	-0.46175542	1.25E-07	negative
LYN	AC002310.1	-0.48749501	1.88E-08	negative
MAFB	AC002310.1	-0.609864744	1.82E-13	negative
MAL	AC002310.1	0.691758712	3.03E-18	postive
MALT1	AC002310.1	-0.603745477	3.65E-13	negative
MAP4K1	AC002310.1	0.708206371	2.11E-19	postive
MBP	AC002310.1	-0.555523452	5.47E-11	negative
MIA3	AC002310.1	-0.538864239	2.58E-10	negative
MLF1	AC002310.1	-0.631999413	1.28E-14	negative
MYH9	AC002310.1	-0.581518322	4.07E-12	negative
NCF4	AC002310.1	0.425834512	1.38E-06	postive
NCK2	AC002310.1	-0.692783863	2.58E-18	negative
NCOA6	AC002310.1	-0.62645643	2.54E-14	negative
NLRC3	AC002310.1	0.419722707	2.02E-06	postive
NOTCH2	AC002310.1	-0.70880257	1.91E-19	negative
NOTCH4	AC002310.1	-0.639773602	4.79E-15	negative
PDCD1	AC002310.1	0.639838783	4.75E-15	postive
PREX1	AC002310.1	-0.496255854	9.50E-09	negative
PRL	AC002310.1	0.598299035	6.70E-13	postive
PSMB10	AC002310.1	0.658744295	3.85E-16	postive
PTAFR	AC002310.1	-0.419832973	2.00E-06	negative
PTGDR2	AC002310.1	0.596168558	8.47E-13	postive
RAB3D	AC002310.1	-0.409107175	3.85E-06	negative
RAG1	AC002310.1	0.448708792	3.09E-07	postive
RFX1	AC002310.1	-0.540503973	2.23E-10	negative
RPS19	AC002310.1	0.647873843	1.67E-15	postive
S1PR4	AC002310.1	0.78721553	2.54E-26	postive
SART1	AC002310.1	0.720770943	2.42E-20	postive
SEMA3C	AC002310.1	-0.642988354	3.16E-15	negative
SEMA4D	AC002310.1	0.535705482	3.43E-10	postive
SEMA7A	AC002310.1	0.537078855	3.04E-10	postive
SIRPG	AC002310.1	0.555322358	5.58E-11	postive
SIT1	AC002310.1	0.720610002	2.49E-20	postive
SKAP1	AC002310.1	0.774953908	4.58E-25	postive
SLA2	AC002310.1	0.633279901	1.09E-14	postive
SOCS5	AC002310.1	-0.664125661	1.82E-16	negative
SPINK5	AC002310.1	-0.556777569	4.85E-11	negative
TARBP2	AC002310.1	0.647919869	1.66E-15	postive
TAZ	AC002310.1	0.639766388	4.79E-15	postive
TCF7	AC002310.1	0.650915441	1.11E-15	postive
TENM1	AC002310.1	0.4692574	7.32E-08	postive
TLR4	AC002310.1	-0.616971067	7.93E-14	negative
TNFAIP1	AC002310.1	-0.453919228	2.16E-07	negative
TNFSF13	AC002310.1	-0.671536101	6.34E-17	negative
TRAT1	AC002310.1	0.506605893	4.14E-09	postive
WAS	AC002310.1	0.70927779	1.76E-19	postive
ZAP70	AC002310.1	0.650443698	1.19E-15	postive
ZBTB16	AC002310.1	-0.481946186	2.87E-08	negative
ACVR1B	AC002398.1	-0.700259273	7.81E-19	negative
ACVR2A	AC002398.1	-0.767579657	2.39E-24	negative
ADGRE5	AC002398.1	0.544776931	1.50E-10	postive
ANXA11	AC002398.1	0.682844657	1.19E-17	postive
APOA1	AC002398.1	0.806730787	1.69E-28	postive
ARHGDIB	AC002398.1	0.75990345	1.25E-23	postive
BCAR1	AC002398.1	-0.664434052	1.75E-16	negative
BNIP3L	AC002398.1	-0.510680665	2.96E-09	negative
C1QBP	AC002398.1	0.484723202	2.32E-08	postive
CADM1	AC002398.1	-0.63570947	8.03E-15	negative
CCL25	AC002398.1	0.406388207	4.52E-06	postive
CCR1	AC002398.1	-0.414433005	2.79E-06	negative
CCR5	AC002398.1	-0.441867474	4.89E-07	negative
CCR9	AC002398.1	0.618256244	6.81E-14	postive
CD164	AC002398.1	-0.546387053	1.30E-10	negative
CD1D	AC002398.1	0.610375654	1.71E-13	postive
CD2	AC002398.1	0.792194339	7.45E-27	postive
CD276	AC002398.1	-0.603244349	3.86E-13	negative
CD28	AC002398.1	0.520666603	1.28E-09	postive
CD3D	AC002398.1	0.810982532	5.24E-29	postive
CD3E	AC002398.1	0.744827792	2.72E-22	postive
CD4	AC002398.1	0.677412811	2.69E-17	postive
CD7	AC002398.1	0.787707174	2.26E-26	postive
CD79A	AC002398.1	0.671616085	6.27E-17	postive
CD96	AC002398.1	0.5819193	3.90E-12	postive
CDK6	AC002398.1	0.456464352	1.81E-07	postive
CKLF	AC002398.1	0.825749847	7.10E-31	postive
CLEC7A	AC002398.1	-0.44661509	3.56E-07	negative
CNIH1	AC002398.1	-0.427772034	1.22E-06	negative
CSF1	AC002398.1	-0.410994881	3.43E-06	negative
CTSG	AC002398.1	0.448611057	3.11E-07	postive
CXCR4	AC002398.1	0.685669126	7.76E-18	postive
DPP4	AC002398.1	0.42880775	1.14E-06	postive
DPP8	AC002398.1	-0.453388851	2.24E-07	negative
ELP1	AC002398.1	-0.559048733	3.90E-11	negative
FCGR3A	AC002398.1	-0.515337713	2.01E-09	negative
FOXO3	AC002398.1	-0.696173836	1.51E-18	negative
FTH1	AC002398.1	-0.491311811	1.40E-08	negative
FYB1	AC002398.1	0.442459415	4.70E-07	postive
FYN	AC002398.1	0.563618915	2.50E-11	postive
GEM	AC002398.1	-0.491240133	1.41E-08	negative
GLMN	AC002398.1	0.556952705	4.77E-11	postive
GTPBP1	AC002398.1	-0.482957643	2.65E-08	negative
HCLS1	AC002398.1	0.565640229	2.04E-11	postive
HDAC7	AC002398.1	0.679014939	2.12E-17	postive
IFNLR1	AC002398.1	-0.757224343	2.20E-23	negative
IKBKG	AC002398.1	-0.410171919	3.61E-06	negative
IL10RB	AC002398.1	0.718744225	3.46E-20	postive
IL16	AC002398.1	0.616789035	8.10E-14	postive
IL2RG	AC002398.1	0.808668115	9.94E-29	postive
IL4R	AC002398.1	-0.410567773	3.52E-06	negative
IL6R	AC002398.1	-0.570527778	1.26E-11	negative
IL6ST	AC002398.1	-0.647505833	1.75E-15	negative
IL7	AC002398.1	-0.570437084	1.27E-11	negative
IL7R	AC002398.1	0.507489017	3.85E-09	postive
ITGB2	AC002398.1	0.528782877	6.34E-10	postive
KAT6A	AC002398.1	-0.596368127	8.29E-13	negative
KMT2A	AC002398.1	-0.541828342	1.97E-10	negative
LAT	AC002398.1	0.677755973	2.55E-17	postive
LCK	AC002398.1	0.700552175	7.45E-19	postive
LCP2	AC002398.1	0.550154301	9.11E-11	postive
LDB1	AC002398.1	-0.598661464	6.44E-13	negative
LIG1	AC002398.1	0.602119505	4.38E-13	postive
LIG3	AC002398.1	-0.51659444	1.81E-09	negative
LRMP	AC002398.1	0.534349529	3.88E-10	postive
LST1	AC002398.1	0.593099799	1.18E-12	postive
LYN	AC002398.1	-0.508802094	3.46E-09	negative
MAFB	AC002398.1	-0.693071383	2.46E-18	negative
MAL	AC002398.1	0.743169845	3.76E-22	postive
MALT1	AC002398.1	-0.550356856	8.94E-11	negative
MAP4K1	AC002398.1	0.759058623	1.50E-23	postive
MBP	AC002398.1	-0.690307616	3.80E-18	negative
MIA3	AC002398.1	-0.559037165	3.90E-11	negative
MLF1	AC002398.1	-0.629004479	1.86E-14	negative
MYH9	AC002398.1	-0.611920806	1.43E-13	negative
NCF4	AC002398.1	0.450513474	2.73E-07	postive
NCK2	AC002398.1	-0.638874232	5.37E-15	negative
NCOA6	AC002398.1	-0.563075534	2.63E-11	negative
NFIL3	AC002398.1	-0.448739739	3.08E-07	negative
NLRC3	AC002398.1	0.465924556	9.30E-08	postive
NOTCH2	AC002398.1	-0.764571119	4.60E-24	negative
NOTCH4	AC002398.1	-0.597371581	7.42E-13	negative
PDCD1	AC002398.1	0.709841031	1.60E-19	postive
PREX1	AC002398.1	-0.540758178	2.17E-10	negative
PRL	AC002398.1	0.683380397	1.10E-17	postive
PSMB10	AC002398.1	0.626020218	2.67E-14	postive
PTAFR	AC002398.1	-0.460061379	1.41E-07	negative
PTGDR2	AC002398.1	0.67156977	6.31E-17	postive
RAB3D	AC002398.1	-0.541197015	2.09E-10	negative
RAG1	AC002398.1	0.458398641	1.58E-07	postive
RFX1	AC002398.1	-0.520456738	1.30E-09	negative
RPS19	AC002398.1	0.700936689	7.00E-19	postive
S1PR4	AC002398.1	0.764033018	5.17E-24	postive
SART1	AC002398.1	0.820130522	3.82E-30	postive
SEMA3C	AC002398.1	-0.631296403	1.40E-14	negative
SEMA4D	AC002398.1	0.509337415	3.31E-09	postive
SEMA7A	AC002398.1	0.554389179	6.10E-11	postive
SIRPG	AC002398.1	0.587335516	2.20E-12	postive
SIT1	AC002398.1	0.749819315	1.00E-22	postive
SKAP1	AC002398.1	0.784409471	5.01E-26	postive
SLA2	AC002398.1	0.653005524	8.42E-16	postive
SOCS5	AC002398.1	-0.669051609	9.07E-17	negative
SPINK5	AC002398.1	-0.484370352	2.39E-08	negative
TARBP2	AC002398.1	0.624690727	3.14E-14	postive
TAZ	AC002398.1	0.705724367	3.19E-19	postive
TCF7	AC002398.1	0.693443152	2.32E-18	postive
TENM1	AC002398.1	0.513967683	2.25E-09	postive
TLR4	AC002398.1	-0.654987635	6.44E-16	negative
TLR8	AC002398.1	-0.422237201	1.73E-06	negative
TNFAIP1	AC002398.1	-0.48096465	3.09E-08	negative
TNFRSF14	AC002398.1	0.407929343	4.13E-06	postive
TNFSF13	AC002398.1	-0.774197693	5.44E-25	negative
TRAT1	AC002398.1	0.540777298	2.17E-10	postive
WAS	AC002398.1	0.790397801	1.16E-26	postive
ZAP70	AC002398.1	0.70163697	6.24E-19	postive
ZBTB16	AC002398.1	-0.516043662	1.89E-09	negative
ATP6V0A2	AC002456.1	-0.493694957	1.16E-08	negative
CD4	AC002456.1	-0.40190406	5.88E-06	negative
CD96	AC002456.1	-0.402109499	5.81E-06	negative
CDK6	AC002456.1	-0.403711078	5.29E-06	negative
DOCK2	AC002456.1	-0.401944333	5.87E-06	negative
DPP4	AC002456.1	-0.407849573	4.15E-06	negative
ETS1	AC002456.1	-0.409267237	3.81E-06	negative
HDAC7	AC002456.1	-0.419242549	2.08E-06	negative
IL10RB	AC002456.1	-0.412875685	3.07E-06	negative
IL27RA	AC002456.1	-0.460916454	1.33E-07	negative
IL31RA	AC002456.1	0.422763986	1.67E-06	postive
INHA	AC002456.1	0.528072111	6.75E-10	postive
LIG1	AC002456.1	-0.41205845	3.22E-06	negative
RAG1	AC002456.1	-0.410554598	3.53E-06	negative
SEMA7A	AC002456.1	-0.443083873	4.51E-07	negative
SNRK	AC002456.1	-0.40706002	4.34E-06	negative
TCF12	AC002456.1	-0.403663941	5.31E-06	negative
ACVR1B	AC002464.1	-0.573347258	9.44E-12	negative
ACVR2A	AC002464.1	-0.619716684	5.72E-14	negative
ADGRE5	AC002464.1	0.455792997	1.90E-07	postive
ANXA11	AC002464.1	0.617735781	7.24E-14	postive
APOA1	AC002464.1	0.721460365	2.14E-20	postive
ARHGDIB	AC002464.1	0.681270292	1.51E-17	postive
BCAR1	AC002464.1	-0.465070012	9.89E-08	negative
BLNK	AC002464.1	-0.415794099	2.57E-06	negative
C1QBP	AC002464.1	0.420601186	1.91E-06	postive
CADM1	AC002464.1	-0.421563869	1.80E-06	negative
CCL4	AC002464.1	-0.42073109	1.90E-06	negative
CCR1	AC002464.1	-0.426314764	1.34E-06	negative
CCR2	AC002464.1	-0.446626912	3.55E-07	negative
CCR5	AC002464.1	-0.565076436	2.16E-11	negative
CCR9	AC002464.1	0.653717036	7.65E-16	postive
CD1D	AC002464.1	0.592400061	1.28E-12	postive
CD2	AC002464.1	0.653880623	7.48E-16	postive
CD24	AC002464.1	-0.406797389	4.41E-06	negative
CD276	AC002464.1	-0.466359662	9.02E-08	negative
CD28	AC002464.1	0.405974962	4.63E-06	postive
CD3D	AC002464.1	0.707726726	2.28E-19	postive
CD3E	AC002464.1	0.657789094	4.39E-16	postive
CD4	AC002464.1	0.582250611	3.77E-12	postive
CD7	AC002464.1	0.694795539	1.88E-18	postive
CD79A	AC002464.1	0.518198152	1.58E-09	postive
CD86	AC002464.1	-0.429221065	1.11E-06	negative
CD96	AC002464.1	0.569558109	1.38E-11	postive
CDK6	AC002464.1	0.635458297	8.29E-15	postive
CKLF	AC002464.1	0.723660677	1.45E-20	postive
CLEC7A	AC002464.1	-0.407133623	4.33E-06	negative
CTSG	AC002464.1	0.608488153	2.13E-13	postive
CXCR4	AC002464.1	0.620703775	5.09E-14	postive
DOCK2	AC002464.1	0.414216876	2.83E-06	postive
DPP4	AC002464.1	0.528409454	6.55E-10	postive
FCGR3A	AC002464.1	-0.423125292	1.63E-06	negative
FOXO3	AC002464.1	-0.422275019	1.72E-06	negative
FOXP3	AC002464.1	-0.463415675	1.11E-07	negative
FYB1	AC002464.1	0.460059699	1.41E-07	postive
FYN	AC002464.1	0.508235305	3.62E-09	postive
GLMN	AC002464.1	0.472699751	5.70E-08	postive
HCLS1	AC002464.1	0.484593483	2.35E-08	postive
HDAC7	AC002464.1	0.631074964	1.44E-14	postive
IFNLR1	AC002464.1	-0.640206351	4.53E-15	negative
IK	AC002464.1	0.416473677	2.46E-06	postive
IL10RB	AC002464.1	0.58331801	3.37E-12	postive
IL16	AC002464.1	0.511184976	2.84E-09	postive
IL18BP	AC002464.1	-0.443684542	4.33E-07	negative
IL2RA	AC002464.1	-0.408467564	4.00E-06	negative
IL2RG	AC002464.1	0.627880602	2.13E-14	postive
IL4R	AC002464.1	-0.564254448	2.34E-11	negative
IL6R	AC002464.1	-0.533207084	4.29E-10	negative
IL6ST	AC002464.1	-0.415093569	2.68E-06	negative
IL7	AC002464.1	-0.520326394	1.32E-09	negative
IL7R	AC002464.1	0.507965706	3.70E-09	postive
ITGB2	AC002464.1	0.402734233	5.61E-06	postive
JAG2	AC002464.1	-0.446589041	3.56E-07	negative
LAT	AC002464.1	0.548069275	1.11E-10	postive
LCK	AC002464.1	0.668527285	9.77E-17	postive
LCP2	AC002464.1	0.46636143	9.02E-08	postive
LDB1	AC002464.1	-0.408658051	3.95E-06	negative
LIG1	AC002464.1	0.628522506	1.97E-14	postive
LRMP	AC002464.1	0.421690851	1.79E-06	postive
LST1	AC002464.1	0.429837572	1.07E-06	postive
LYN	AC002464.1	-0.533961773	4.01E-10	negative
MAFB	AC002464.1	-0.540357426	2.26E-10	negative
MAL	AC002464.1	0.72708605	7.81E-21	postive
MALT1	AC002464.1	-0.418545763	2.17E-06	negative
MAP4K1	AC002464.1	0.600998208	4.96E-13	postive
MBP	AC002464.1	-0.603715494	3.66E-13	negative
MIA3	AC002464.1	-0.458008437	1.63E-07	negative
MLF1	AC002464.1	-0.545796457	1.37E-10	negative
MYH9	AC002464.1	-0.456113483	1.86E-07	negative
NCK2	AC002464.1	-0.533502135	4.18E-10	negative
NFIL3	AC002464.1	-0.429326121	1.10E-06	negative
NLRC3	AC002464.1	0.415935021	2.55E-06	postive
NOTCH2	AC002464.1	-0.531449945	5.02E-10	negative
NOTCH4	AC002464.1	-0.489516764	1.61E-08	negative
PDCD1	AC002464.1	0.529013627	6.22E-10	postive
PREX1	AC002464.1	-0.519605878	1.40E-09	negative
PRL	AC002464.1	0.573451566	9.34E-12	postive
PSMB10	AC002464.1	0.552788839	7.10E-11	postive
PTAFR	AC002464.1	-0.458959249	1.52E-07	negative
PTGDR2	AC002464.1	0.600156203	5.45E-13	postive
RAB3D	AC002464.1	-0.4063339	4.54E-06	negative
RAG1	AC002464.1	0.528345554	6.59E-10	postive
RPS19	AC002464.1	0.431347768	9.70E-07	postive
S1PR4	AC002464.1	0.602785386	4.06E-13	postive
SART1	AC002464.1	0.647086945	1.85E-15	postive
SEMA3C	AC002464.1	-0.554659314	5.95E-11	negative
SEMA4D	AC002464.1	0.519874717	1.37E-09	postive
SEMA7A	AC002464.1	0.422382388	1.71E-06	postive
SIT1	AC002464.1	0.640514925	4.35E-15	postive
SKAP1	AC002464.1	0.619597334	5.80E-14	postive
SLA2	AC002464.1	0.626383384	2.56E-14	postive
SOCS5	AC002464.1	-0.421218386	1.84E-06	negative
TAZ	AC002464.1	0.429308371	1.11E-06	postive
TCF7	AC002464.1	0.674057566	4.40E-17	postive
TENM1	AC002464.1	0.506308841	4.24E-09	postive
TLR4	AC002464.1	-0.506321518	4.24E-09	negative
TNFAIP1	AC002464.1	-0.485040575	2.27E-08	negative
TNFSF13	AC002464.1	-0.541252722	2.08E-10	negative
TRAT1	AC002464.1	0.525188124	8.68E-10	postive
VIPR1	AC002464.1	-0.469251014	7.32E-08	negative
WAS	AC002464.1	0.641975744	3.61E-15	postive
ZAP70	AC002464.1	0.636014147	7.73E-15	postive
ZEB1	AC002464.1	0.412608357	3.12E-06	postive
ACVR1B	AC002467.1	-0.611198833	1.56E-13	negative
ACVR2A	AC002467.1	-0.532668942	4.50E-10	negative
APOA1	AC002467.1	0.440780004	5.25E-07	postive
ARHGDIB	AC002467.1	0.481114455	3.05E-08	postive
BCAR1	AC002467.1	-0.432327403	9.11E-07	negative
BCL2	AC002467.1	-0.572456163	1.03E-11	negative
BST1	AC002467.1	-0.46503325	9.91E-08	negative
C1QBP	AC002467.1	0.424833481	1.47E-06	postive
CADM1	AC002467.1	-0.588319252	1.98E-12	negative
CCL25	AC002467.1	0.510002631	3.13E-09	postive
CCR1	AC002467.1	-0.435194573	7.57E-07	negative
CCR5	AC002467.1	-0.453628468	2.21E-07	negative
CCR9	AC002467.1	0.492790465	1.25E-08	postive
CD1D	AC002467.1	0.433697258	8.34E-07	postive
CD2	AC002467.1	0.511214799	2.83E-09	postive
CD276	AC002467.1	-0.541794234	1.98E-10	negative
CD3D	AC002467.1	0.553902962	6.39E-11	postive
CD3E	AC002467.1	0.511139675	2.85E-09	postive
CD4	AC002467.1	0.429786338	1.07E-06	postive
CD47	AC002467.1	-0.443538017	4.37E-07	negative
CD7	AC002467.1	0.505359415	4.58E-09	postive
CD79A	AC002467.1	0.419671284	2.02E-06	postive
CD86	AC002467.1	-0.499929393	7.10E-09	negative
CKLF	AC002467.1	0.52304895	1.04E-09	postive
CTSG	AC002467.1	0.405107586	4.88E-06	postive
CXCL12	AC002467.1	0.423689019	1.58E-06	postive
CXCR4	AC002467.1	0.415239211	2.66E-06	postive
FCGR1A	AC002467.1	-0.500739331	6.65E-09	negative
FCGR3A	AC002467.1	-0.527061004	7.37E-10	negative
FCN2	AC002467.1	-0.446807291	3.51E-07	negative
FOXO3	AC002467.1	-0.490269475	1.52E-08	negative
GLMN	AC002467.1	0.410421723	3.55E-06	postive
GPI	AC002467.1	0.647614366	1.73E-15	postive
HDAC5	AC002467.1	-0.456606672	1.80E-07	negative
IFITM3	AC002467.1	-0.436178838	7.10E-07	negative
IFNLR1	AC002467.1	-0.429561987	1.09E-06	negative
IK	AC002467.1	0.447352425	3.38E-07	postive
IL16	AC002467.1	0.414775574	2.73E-06	postive
IL2RG	AC002467.1	0.475586637	4.61E-08	postive
IL4R	AC002467.1	-0.428859774	1.14E-06	negative
IL7	AC002467.1	-0.533924083	4.03E-10	negative
IL7R	AC002467.1	0.402912754	5.55E-06	postive
KAT6A	AC002467.1	-0.42818773	1.19E-06	negative
KMT2A	AC002467.1	-0.57008647	1.31E-11	negative
LAT	AC002467.1	0.430148518	1.05E-06	postive
LCK	AC002467.1	0.498915482	7.70E-09	postive
LIG1	AC002467.1	0.4658009	9.38E-08	postive
LILRB2	AC002467.1	-0.403655722	5.31E-06	negative
LYN	AC002467.1	-0.476583633	4.28E-08	negative
MAL	AC002467.1	0.52783756	6.89E-10	postive
MALT1	AC002467.1	-0.440538808	5.34E-07	negative
MAP4K1	AC002467.1	0.451423553	2.57E-07	postive
MBP	AC002467.1	-0.441185259	5.11E-07	negative
MLF1	AC002467.1	-0.486053503	2.10E-08	negative
MYH9	AC002467.1	-0.52385976	9.73E-10	negative
NCK2	AC002467.1	-0.567741863	1.66E-11	negative
NCOA6	AC002467.1	-0.40086216	6.25E-06	negative
NOTCH2	AC002467.1	-0.634448165	9.42E-15	negative
NOTCH4	AC002467.1	-0.553035269	6.94E-11	negative
PDCD1	AC002467.1	0.43975682	5.62E-07	postive
PREX1	AC002467.1	-0.475456816	4.65E-08	negative
PRL	AC002467.1	0.404540658	5.04E-06	postive
PSMB10	AC002467.1	0.519989021	1.36E-09	postive
PTAFR	AC002467.1	-0.573195786	9.59E-12	negative
PTGDR2	AC002467.1	0.453212385	2.27E-07	postive
RFX1	AC002467.1	-0.498736158	7.81E-09	negative
RPS19	AC002467.1	0.472856931	5.63E-08	postive
S1PR4	AC002467.1	0.474702063	4.92E-08	postive
SART1	AC002467.1	0.41268888	3.10E-06	postive
SEMA3C	AC002467.1	-0.604172097	3.47E-13	negative
SIT1	AC002467.1	0.519630704	1.40E-09	postive
SKAP1	AC002467.1	0.527317668	7.21E-10	postive
SLA2	AC002467.1	0.401825884	5.91E-06	postive
SOCS5	AC002467.1	-0.569229353	1.43E-11	negative
SPINK5	AC002467.1	-0.643316209	3.03E-15	negative
TAZ	AC002467.1	0.653074299	8.34E-16	postive
TBX1	AC002467.1	-0.451856661	2.49E-07	negative
TCF7	AC002467.1	0.473940028	5.20E-08	postive
TLR4	AC002467.1	-0.573002972	9.78E-12	negative
TNFSF13	AC002467.1	-0.51312967	2.42E-09	negative
TRAF6	AC002467.1	-0.404695198	5.00E-06	negative
TRAT1	AC002467.1	0.404135202	5.16E-06	postive
TREM2	AC002467.1	-0.537145873	3.02E-10	negative
WAS	AC002467.1	0.474843373	4.87E-08	postive
ZAP70	AC002467.1	0.428938157	1.13E-06	postive
BCL10	AC002470.1	-0.423382156	1.61E-06	negative
CD47	AC002470.1	-0.476059089	4.45E-08	negative
GPI	AC002470.1	0.463179017	1.13E-07	postive
KAT6A	AC002470.1	-0.40901752	3.87E-06	negative
KMT2A	AC002470.1	-0.508427746	3.57E-09	negative
LDB1	AC002470.1	-0.42952631	1.09E-06	negative
MAP3K7	AC002470.1	-0.421350741	1.82E-06	negative
RPS19	AC002470.1	0.447087304	3.45E-07	postive
SOCS5	AC002470.1	-0.422070385	1.74E-06	negative
SP2	AC002470.1	-0.452373358	2.41E-07	negative
TRAF6	AC002470.1	-0.541463227	2.04E-10	negative
ACIN1	AC003070.1	0.654936074	6.48E-16	postive
ACVR1B	AC003070.1	0.470523214	6.68E-08	postive
AKT1	AC003070.1	0.496716558	9.16E-09	postive
APOA1	AC003070.1	-0.513636711	2.32E-09	negative
ATP6V0A2	AC003070.1	0.527869609	6.87E-10	postive
BCL10	AC003070.1	0.652290948	9.27E-16	postive
BNIP3L	AC003070.1	0.527951178	6.82E-10	postive
CCR1	AC003070.1	0.415612701	2.60E-06	postive
CCR4	AC003070.1	0.576112485	7.12E-12	postive
CCR8	AC003070.1	0.626409516	2.55E-14	postive
CD164	AC003070.1	0.518140992	1.59E-09	postive
CD47	AC003070.1	0.523535597	1.00E-09	postive
CDC42	AC003070.1	0.401268735	6.11E-06	postive
CHUK	AC003070.1	0.63539825	8.36E-15	postive
CKLF	AC003070.1	-0.484729767	2.32E-08	negative
CNIH1	AC003070.1	0.568908735	1.48E-11	postive
CTSS	AC003070.1	0.510402055	3.03E-09	postive
DOCK2	AC003070.1	0.442475086	4.69E-07	postive
DPP8	AC003070.1	0.792858465	6.30E-27	postive
ELF4	AC003070.1	0.579831817	4.85E-12	postive
ELP1	AC003070.1	0.632241826	1.24E-14	postive
ETS1	AC003070.1	0.507180681	3.95E-09	postive
FOXO3	AC003070.1	0.503956404	5.14E-09	postive
FYB1	AC003070.1	0.420720731	1.90E-06	postive
GEM	AC003070.1	0.456699456	1.78E-07	postive
GPR183	AC003070.1	0.46196169	1.23E-07	postive
GPR65	AC003070.1	0.565980662	1.98E-11	postive
HELLS	AC003070.1	0.496812008	9.09E-09	postive
HRH2	AC003070.1	0.5545346	6.02E-11	postive
IFNLR1	AC003070.1	0.463292517	1.12E-07	postive
IKBKG	AC003070.1	0.621887564	4.41E-14	postive
IL6ST	AC003070.1	0.582564816	3.65E-12	postive
KAT6A	AC003070.1	0.677510308	2.65E-17	postive
KMT2A	AC003070.1	0.650763453	1.14E-15	postive
LAX1	AC003070.1	0.642571844	3.34E-15	postive
LDB1	AC003070.1	0.76283261	6.70E-24	postive
LIG3	AC003070.1	0.453717024	2.19E-07	postive
LYN	AC003070.1	0.405989179	4.63E-06	postive
MAFB	AC003070.1	0.420347672	1.94E-06	postive
MALT1	AC003070.1	0.616313585	8.56E-14	postive
MAP3K7	AC003070.1	0.650872278	1.12E-15	postive
MBP	AC003070.1	0.512524501	2.54E-09	postive
MIA3	AC003070.1	0.720049123	2.75E-20	postive
MR1	AC003070.1	0.477063039	4.13E-08	postive
MYH9	AC003070.1	0.628449076	1.99E-14	postive
NCK1	AC003070.1	0.715228898	6.38E-20	postive
NCK2	AC003070.1	0.400289456	6.46E-06	postive
NCOA6	AC003070.1	0.687829537	5.57E-18	postive
NLRC3	AC003070.1	0.423155915	1.63E-06	postive
NOTCH2	AC003070.1	0.48246273	2.76E-08	postive
PRELID1	AC003070.1	-0.428897845	1.13E-06	negative
PREX1	AC003070.1	0.453721563	2.19E-07	postive
PTGER4	AC003070.1	0.447412093	3.37E-07	postive
PTPRC	AC003070.1	0.630518912	1.54E-14	postive
RAB3D	AC003070.1	0.484457644	2.37E-08	postive
RFX1	AC003070.1	0.402210238	5.78E-06	postive
RGS1	AC003070.1	0.401787469	5.92E-06	postive
RPS19	AC003070.1	-0.719146527	3.23E-20	negative
SART1	AC003070.1	-0.457963788	1.63E-07	negative
SNRK	AC003070.1	0.471189133	6.36E-08	postive
SOCS5	AC003070.1	0.591177647	1.46E-12	postive
SOD1	AC003070.1	-0.518665364	1.52E-09	negative
SP2	AC003070.1	0.700357164	7.69E-19	postive
ST6GAL1	AC003070.1	0.471985363	6.00E-08	postive
TARBP2	AC003070.1	-0.499948117	7.09E-09	negative
TCF12	AC003070.1	0.520090563	1.34E-09	postive
TLR4	AC003070.1	0.521738924	1.17E-09	postive
TLR7	AC003070.1	0.466679576	8.81E-08	postive
TLR8	AC003070.1	0.509990943	3.14E-09	postive
TNFSF13	AC003070.1	0.516066423	1.89E-09	postive
TRAF2	AC003070.1	-0.520363094	1.31E-09	negative
TRAF6	AC003070.1	0.66795351	1.06E-16	postive
TRIM22	AC003070.1	0.709682652	1.64E-19	postive
UBE2N	AC003070.1	0.409649121	3.72E-06	postive
YTHDF2	AC003070.1	0.451171374	2.61E-07	postive
ZEB1	AC003070.1	0.436251006	7.07E-07	postive
ZNF675	AC003070.1	0.79179929	8.22E-27	postive
ACVR2A	AC003102.1	-0.472882556	5.62E-08	negative
ADGRE5	AC003102.1	0.40986947	3.67E-06	postive
ANXA11	AC003102.1	0.450572521	2.72E-07	postive
APOA1	AC003102.1	0.470861499	6.51E-08	postive
ARHGDIB	AC003102.1	0.596896937	7.82E-13	postive
ATP6V0A2	AC003102.1	0.468499232	7.73E-08	postive
BCAR1	AC003102.1	-0.477805082	3.91E-08	negative
CADM1	AC003102.1	-0.419492748	2.05E-06	negative
CCR9	AC003102.1	0.541194059	2.09E-10	postive
CD1D	AC003102.1	0.49624962	9.51E-09	postive
CD2	AC003102.1	0.586943296	2.30E-12	postive
CD276	AC003102.1	-0.510094504	3.11E-09	negative
CD28	AC003102.1	0.578596563	5.51E-12	postive
CD3D	AC003102.1	0.573785392	9.03E-12	postive
CD3E	AC003102.1	0.579073911	5.25E-12	postive
CD4	AC003102.1	0.560573909	3.36E-11	postive
CD40LG	AC003102.1	0.440143158	5.48E-07	postive
CD7	AC003102.1	0.530096099	5.65E-10	postive
CD79A	AC003102.1	0.556192223	5.13E-11	postive
CD96	AC003102.1	0.573210662	9.57E-12	postive
CDK6	AC003102.1	0.439652933	5.66E-07	postive
CKLF	AC003102.1	0.431417931	9.66E-07	postive
CXCR4	AC003102.1	0.589009256	1.84E-12	postive
DOCK2	AC003102.1	0.411643813	3.30E-06	postive
DPP4	AC003102.1	0.476963702	4.16E-08	postive
ETS1	AC003102.1	0.429242969	1.11E-06	postive
FOXO3	AC003102.1	-0.416504623	2.46E-06	negative
FTH1	AC003102.1	-0.527123608	7.33E-10	negative
FYB1	AC003102.1	0.541465793	2.04E-10	postive
FYN	AC003102.1	0.538610627	2.64E-10	postive
GLMN	AC003102.1	0.6544136	6.96E-16	postive
HCLS1	AC003102.1	0.427468856	1.24E-06	postive
HDAC7	AC003102.1	0.559375184	3.78E-11	postive
HELLS	AC003102.1	0.440609246	5.31E-07	postive
IL10RB	AC003102.1	0.49971183	7.22E-09	postive
IL16	AC003102.1	0.548266412	1.09E-10	postive
IL2RG	AC003102.1	0.600073966	5.50E-13	postive
IL7R	AC003102.1	0.556694268	4.89E-11	postive
ITGB2	AC003102.1	0.479112708	3.54E-08	postive
LAT	AC003102.1	0.71051581	1.43E-19	postive
LCK	AC003102.1	0.525243181	8.64E-10	postive
LCP2	AC003102.1	0.590551139	1.56E-12	postive
LIG1	AC003102.1	0.432417869	9.06E-07	postive
LRMP	AC003102.1	0.566378105	1.90E-11	postive
MAL	AC003102.1	0.540006866	2.33E-10	postive
MAP4K1	AC003102.1	0.623831096	3.49E-14	postive
MAP4K2	AC003102.1	0.54774011	1.14E-10	postive
MLF1	AC003102.1	-0.505855677	4.40E-09	negative
NLRC3	AC003102.1	0.584131424	3.09E-12	postive
NOTCH2	AC003102.1	-0.402603462	5.65E-06	negative
PDCD1	AC003102.1	0.543259462	1.73E-10	postive
PRL	AC003102.1	0.606262541	2.74E-13	postive
PTGDR2	AC003102.1	0.433095128	8.67E-07	postive
PTPRC	AC003102.1	0.453673913	2.20E-07	postive
RAG1	AC003102.1	0.462729455	1.17E-07	postive
S1PR4	AC003102.1	0.469070209	7.42E-08	postive
SART1	AC003102.1	0.427760257	1.22E-06	postive
SEMA4D	AC003102.1	0.508359866	3.59E-09	postive
SEMA7A	AC003102.1	0.517150395	1.73E-09	postive
SIRPG	AC003102.1	0.525832285	8.21E-10	postive
SIT1	AC003102.1	0.573516797	9.28E-12	postive
SKAP1	AC003102.1	0.593420139	1.14E-12	postive
SLA2	AC003102.1	0.541297278	2.07E-10	postive
TAZ	AC003102.1	0.586138279	2.50E-12	postive
TCF7	AC003102.1	0.580087948	4.72E-12	postive
TENM1	AC003102.1	0.565736998	2.03E-11	postive
TRAT1	AC003102.1	0.580590839	4.48E-12	postive
WAS	AC003102.1	0.586763323	2.34E-12	postive
ZAP70	AC003102.1	0.576378464	6.93E-12	postive
ZEB1	AC003102.1	0.455131949	1.99E-07	postive
ACVR1B	AC003973.2	0.461868344	1.24E-07	postive
ACVR2A	AC003973.2	0.547484629	1.17E-10	postive
BCAR1	AC003973.2	0.502845875	5.62E-09	postive
BCL2	AC003973.2	0.436680181	6.87E-07	postive
BST1	AC003973.2	0.420527094	1.92E-06	postive
C1QBP	AC003973.2	-0.467164799	8.51E-08	negative
CADM1	AC003973.2	0.563022843	2.65E-11	postive
CCL18	AC003973.2	-0.472359087	5.84E-08	negative
CD164	AC003973.2	0.677707998	2.57E-17	postive
CD276	AC003973.2	0.451297872	2.59E-07	postive
CD34	AC003973.2	0.404317777	5.11E-06	postive
CD47	AC003973.2	0.430676115	1.01E-06	postive
CD79A	AC003973.2	-0.431268764	9.75E-07	negative
CD83	AC003973.2	0.447029286	3.46E-07	postive
CSF1	AC003973.2	0.490913058	1.44E-08	postive
FCGRT	AC003973.2	0.495123209	1.04E-08	postive
FOXO3	AC003973.2	0.573047203	9.73E-12	postive
GPI	AC003973.2	-0.659969656	3.25E-16	negative
IFI16	AC003973.2	-0.498400925	8.02E-09	negative
IFITM3	AC003973.2	0.486698336	2.00E-08	postive
IL2RG	AC003973.2	-0.404714796	4.99E-06	negative
IL6ST	AC003973.2	0.435202367	7.57E-07	postive
KMT2A	AC003973.2	0.551593946	7.95E-11	postive
LRMP	AC003973.2	-0.400187269	6.50E-06	negative
LTB4R	AC003973.2	0.507529723	3.84E-09	postive
MALT1	AC003973.2	0.507298958	3.91E-09	postive
MAP3K7	AC003973.2	0.415097849	2.68E-06	postive
MLF1	AC003973.2	0.425249482	1.43E-06	postive
MYH9	AC003973.2	0.483101382	2.63E-08	postive
NCK2	AC003973.2	0.559741612	3.65E-11	postive
NCOA6	AC003973.2	0.46373458	1.09E-07	postive
NOTCH2	AC003973.2	0.609656173	1.86E-13	postive
NOTCH4	AC003973.2	0.607373733	2.42E-13	postive
PSMB10	AC003973.2	-0.42030354	1.95E-06	negative
RASGRP4	AC003973.2	0.427569216	1.23E-06	postive
RFX1	AC003973.2	0.638936333	5.33E-15	postive
RPS19	AC003973.2	-0.481518596	2.96E-08	negative
S1PR4	AC003973.2	-0.420782397	1.89E-06	negative
SEMA3C	AC003973.2	0.443920123	4.26E-07	postive
SKAP1	AC003973.2	-0.437884604	6.35E-07	negative
SOCS5	AC003973.2	0.658107283	4.21E-16	postive
SPINK5	AC003973.2	0.729980408	4.60E-21	postive
TARBP2	AC003973.2	-0.414488366	2.78E-06	negative
TAZ	AC003973.2	-0.583792312	3.21E-12	negative
TBX1	AC003973.2	0.712406613	1.04E-19	postive
TLR4	AC003973.2	0.425131487	1.44E-06	postive
TNFSF13	AC003973.2	0.600221515	5.41E-13	postive
TRAF6	AC003973.2	0.45569174	1.91E-07	postive
ACIN1	AC004034.1	-0.508830377	3.45E-09	negative
AKT1	AC004034.1	-0.406539795	4.48E-06	negative
ARHGDIB	AC004034.1	-0.439605622	5.67E-07	negative
CCL20	AC004034.1	0.526384215	7.82E-10	postive
CCR9	AC004034.1	-0.53842619	2.69E-10	negative
CD1D	AC004034.1	-0.521341794	1.21E-09	negative
CD24	AC004034.1	0.469835353	7.02E-08	postive
CD3E	AC004034.1	-0.406006418	4.62E-06	negative
CD4	AC004034.1	-0.449687779	2.89E-07	negative
CDK6	AC004034.1	-0.503452027	5.35E-09	negative
CTLA4	AC004034.1	0.449074213	3.01E-07	postive
CTSC	AC004034.1	0.417592863	2.30E-06	postive
CXCL13	AC004034.1	0.430444168	1.03E-06	postive
CXCR4	AC004034.1	-0.414054182	2.86E-06	negative
DEFB1	AC004034.1	0.462648909	1.17E-07	postive
DOCK2	AC004034.1	-0.477970646	3.86E-08	negative
DPP4	AC004034.1	-0.511348439	2.80E-09	negative
ETS1	AC004034.1	-0.493609668	1.17E-08	negative
FOXP3	AC004034.1	0.532310152	4.65E-10	postive
FYB1	AC004034.1	-0.47420285	5.10E-08	negative
FYN	AC004034.1	-0.411996569	3.23E-06	negative
GLMN	AC004034.1	-0.477992564	3.85E-08	negative
HCLS1	AC004034.1	-0.406546754	4.48E-06	negative
HDAC7	AC004034.1	-0.520025138	1.35E-09	negative
HELLS	AC004034.1	-0.426145463	1.35E-06	negative
IK	AC004034.1	-0.483133674	2.62E-08	negative
IL16	AC004034.1	-0.432455672	9.04E-07	negative
IL2RA	AC004034.1	0.405026612	4.90E-06	postive
IL4R	AC004034.1	0.460570298	1.36E-07	postive
IL7R	AC004034.1	-0.406942967	4.37E-06	negative
LAT	AC004034.1	-0.467346277	8.40E-08	negative
LCK	AC004034.1	-0.462798928	1.16E-07	negative
LCP2	AC004034.1	-0.446592385	3.56E-07	negative
LIG1	AC004034.1	-0.456473486	1.81E-07	negative
MAL	AC004034.1	-0.414371976	2.80E-06	negative
MAP3K7	AC004034.1	-0.411426264	3.35E-06	negative
NLRC3	AC004034.1	-0.407700859	4.18E-06	negative
POU2AF1	AC004034.1	0.496732258	9.15E-09	postive
PRKRA	AC004034.1	-0.41567023	2.59E-06	negative
PRL	AC004034.1	-0.413728129	2.91E-06	negative
PTGDR2	AC004034.1	-0.466571219	8.88E-08	negative
PTGER4	AC004034.1	-0.491521813	1.38E-08	negative
PTPRC	AC004034.1	-0.427262903	1.26E-06	negative
RAG1	AC004034.1	-0.522792502	1.07E-09	negative
SEMA4D	AC004034.1	-0.466218753	9.11E-08	negative
SNRK	AC004034.1	-0.492471729	1.28E-08	negative
TCF12	AC004034.1	-0.491227454	1.41E-08	negative
TCF7	AC004034.1	-0.472045005	5.97E-08	negative
TENM1	AC004034.1	-0.428694525	1.15E-06	negative
TNFRSF4	AC004034.1	0.580748044	4.41E-12	postive
TRAF2	AC004034.1	0.500176003	6.96E-09	postive
TRAT1	AC004034.1	-0.481421107	2.98E-08	negative
ZAP70	AC004034.1	-0.469119397	7.39E-08	negative
ZEB1	AC004034.1	-0.574529604	8.37E-12	negative
ACIN1	AC004148.1	0.618129689	6.91E-14	postive
AKT1	AC004148.1	0.505464744	4.54E-09	postive
ARHGDIB	AC004148.1	0.432525945	9.00E-07	postive
ATP6V0A2	AC004148.1	0.532232197	4.68E-10	postive
CCR9	AC004148.1	0.400544348	6.37E-06	postive
CD28	AC004148.1	0.513176059	2.41E-09	postive
CD4	AC004148.1	0.412438958	3.15E-06	postive
CD96	AC004148.1	0.48801351	1.81E-08	postive
CHUK	AC004148.1	0.524042514	9.58E-10	postive
CXCR4	AC004148.1	0.504178342	5.04E-09	postive
DOCK2	AC004148.1	0.450677938	2.70E-07	postive
DPP4	AC004148.1	0.426996379	1.28E-06	postive
ELF4	AC004148.1	0.509780116	3.19E-09	postive
ETS1	AC004148.1	0.499293655	7.47E-09	postive
FYB1	AC004148.1	0.577042897	6.47E-12	postive
FYN	AC004148.1	0.503173563	5.47E-09	postive
GLMN	AC004148.1	0.723212917	1.57E-20	postive
GPR65	AC004148.1	0.409902784	3.67E-06	postive
HCLS1	AC004148.1	0.425340266	1.42E-06	postive
HDAC7	AC004148.1	0.420899083	1.88E-06	postive
HELLS	AC004148.1	0.603544945	3.73E-13	postive
IFI16	AC004148.1	0.548769314	1.04E-10	postive
IL16	AC004148.1	0.44866768	3.10E-07	postive
IL7R	AC004148.1	0.513893478	2.27E-09	postive
ITGB2	AC004148.1	0.447271976	3.40E-07	postive
LAT	AC004148.1	0.620850177	5.00E-14	postive
LAX1	AC004148.1	0.462695342	1.17E-07	postive
LCP2	AC004148.1	0.5841982	3.07E-12	postive
MAP3K7	AC004148.1	0.405566503	4.75E-06	postive
MAP4K1	AC004148.1	0.427045025	1.28E-06	postive
NCK1	AC004148.1	0.487430799	1.89E-08	postive
NLRC3	AC004148.1	0.606467281	2.68E-13	postive
PDCD1	AC004148.1	0.411993353	3.23E-06	postive
PRKRA	AC004148.1	0.63080047	1.49E-14	postive
PTPRC	AC004148.1	0.572676091	1.01E-11	postive
SEMA4D	AC004148.1	0.507489641	3.85E-09	postive
SLA2	AC004148.1	0.405178702	4.86E-06	postive
ST6GAL1	AC004148.1	0.412680136	3.10E-06	postive
TAZ	AC004148.1	0.403042542	5.51E-06	postive
TCF12	AC004148.1	0.423832477	1.56E-06	postive
TENM1	AC004148.1	0.497756801	8.44E-09	postive
TRAT1	AC004148.1	0.559450997	3.75E-11	postive
UBE2N	AC004148.1	0.504818364	4.79E-09	postive
ZAP70	AC004148.1	0.40058042	6.36E-06	postive
ZEB1	AC004148.1	0.462870196	1.16E-07	postive
ACVR1B	AC004408.1	-0.621336891	4.71E-14	negative
ACVR2A	AC004408.1	-0.683306549	1.11E-17	negative
ADGRE5	AC004408.1	0.509798	3.19E-09	postive
ANXA11	AC004408.1	0.773716851	6.06E-25	postive
APOA1	AC004408.1	0.695816931	1.59E-18	postive
APOBEC3F	AC004408.1	-0.409051885	3.86E-06	negative
APOBEC3G	AC004408.1	-0.43273008	8.88E-07	negative
ARHGDIB	AC004408.1	0.75354253	4.71E-23	postive
ATP6V0A2	AC004408.1	0.437744742	6.41E-07	postive
BCAR1	AC004408.1	-0.661472683	2.64E-16	negative
BLNK	AC004408.1	-0.454656325	2.06E-07	negative
C5AR1	AC004408.1	-0.509380003	3.30E-09	negative
CADM1	AC004408.1	-0.525932223	8.14E-10	negative
CCL25	AC004408.1	0.411212737	3.39E-06	postive
CCL4	AC004408.1	-0.477994072	3.85E-08	negative
CCR1	AC004408.1	-0.454215422	2.12E-07	negative
CCR2	AC004408.1	-0.418261035	2.21E-06	negative
CCR5	AC004408.1	-0.583722375	3.23E-12	negative
CCR9	AC004408.1	0.773772649	5.99E-25	postive
CD1D	AC004408.1	0.766339192	3.13E-24	postive
CD2	AC004408.1	0.768031143	2.16E-24	postive
CD24	AC004408.1	-0.441771734	4.92E-07	negative
CD276	AC004408.1	-0.669762921	8.19E-17	negative
CD28	AC004408.1	0.564070415	2.39E-11	postive
CD34	AC004408.1	-0.414639996	2.76E-06	negative
CD3D	AC004408.1	0.779382757	1.65E-25	postive
CD3E	AC004408.1	0.766668081	2.92E-24	postive
CD4	AC004408.1	0.791249717	9.42E-27	postive
CD7	AC004408.1	0.718722346	3.47E-20	postive
CD79A	AC004408.1	0.566780279	1.83E-11	postive
CD86	AC004408.1	-0.514708709	2.12E-09	negative
CD96	AC004408.1	0.683629088	1.06E-17	postive
CDK6	AC004408.1	0.655055349	6.38E-16	postive
CEBPB	AC004408.1	-0.463581827	1.10E-07	negative
CKLF	AC004408.1	0.746956878	1.78E-22	postive
CLEC7A	AC004408.1	-0.477628322	3.96E-08	negative
CSF1	AC004408.1	-0.472738113	5.68E-08	negative
CX3CL1	AC004408.1	-0.486885714	1.97E-08	negative
CXCR4	AC004408.1	0.704252837	4.07E-19	postive
DEFB1	AC004408.1	-0.413375411	2.98E-06	negative
DOCK2	AC004408.1	0.528298664	6.62E-10	postive
DPP4	AC004408.1	0.607867183	2.28E-13	postive
ETS1	AC004408.1	0.49999033	7.06E-09	postive
FCGR1A	AC004408.1	-0.473071584	5.54E-08	negative
FCGR3A	AC004408.1	-0.462323759	1.20E-07	negative
FCGRT	AC004408.1	-0.424614259	1.49E-06	negative
FOXO3	AC004408.1	-0.522067968	1.14E-09	negative
FTH1	AC004408.1	-0.432561616	8.98E-07	negative
FYB1	AC004408.1	0.60718313	2.47E-13	postive
FYN	AC004408.1	0.652376378	9.16E-16	postive
GEM	AC004408.1	-0.428771656	1.14E-06	negative
GLMN	AC004408.1	0.55280486	7.09E-11	postive
HCLS1	AC004408.1	0.560443859	3.40E-11	postive
HDAC5	AC004408.1	-0.499643168	7.26E-09	negative
HDAC7	AC004408.1	0.821338045	2.68E-30	postive
HELLS	AC004408.1	0.401367914	6.07E-06	postive
IFITM3	AC004408.1	-0.410752037	3.48E-06	negative
IFNLR1	AC004408.1	-0.663943934	1.87E-16	negative
IK	AC004408.1	0.470477773	6.70E-08	postive
IL10RB	AC004408.1	0.719477003	3.04E-20	postive
IL16	AC004408.1	0.685589883	7.86E-18	postive
IL18BP	AC004408.1	-0.425085443	1.44E-06	negative
IL2RG	AC004408.1	0.735839028	1.54E-21	postive
IL4R	AC004408.1	-0.621853975	4.43E-14	negative
IL6R	AC004408.1	-0.547136843	1.21E-10	negative
IL6ST	AC004408.1	-0.48183983	2.89E-08	negative
IL7	AC004408.1	-0.537702987	2.87E-10	negative
IL7R	AC004408.1	0.589377184	1.77E-12	postive
ITGB2	AC004408.1	0.559578577	3.70E-11	postive
JAG2	AC004408.1	-0.551852203	7.76E-11	negative
LAT	AC004408.1	0.756557901	2.53E-23	postive
LCK	AC004408.1	0.782993609	7.03E-26	postive
LCP2	AC004408.1	0.644700858	2.53E-15	postive
LIG1	AC004408.1	0.725071197	1.12E-20	postive
LILRB2	AC004408.1	-0.495870103	9.80E-09	negative
LRMP	AC004408.1	0.571150194	1.18E-11	postive
LST1	AC004408.1	0.440838293	5.23E-07	postive
LTB4R	AC004408.1	-0.433085961	8.68E-07	negative
LYN	AC004408.1	-0.616343442	8.53E-14	negative
MAFB	AC004408.1	-0.628971403	1.86E-14	negative
MAL	AC004408.1	0.763499617	5.80E-24	postive
MALT1	AC004408.1	-0.43622678	7.08E-07	negative
MAP4K1	AC004408.1	0.684410153	9.41E-18	postive
MAP4K2	AC004408.1	0.43666109	6.88E-07	postive
MBP	AC004408.1	-0.63455413	9.29E-15	negative
MIA3	AC004408.1	-0.406810518	4.41E-06	negative
MLF1	AC004408.1	-0.682204192	1.31E-17	negative
MYH9	AC004408.1	-0.426195833	1.35E-06	negative
NCK2	AC004408.1	-0.61293767	1.27E-13	negative
NFIL3	AC004408.1	-0.536265275	3.27E-10	negative
NLRC3	AC004408.1	0.60121553	4.84E-13	postive
NOTCH2	AC004408.1	-0.604657655	3.29E-13	negative
NOTCH4	AC004408.1	-0.591767534	1.37E-12	negative
PDCD1	AC004408.1	0.656636385	5.14E-16	postive
PREX1	AC004408.1	-0.590372881	1.59E-12	negative
PRL	AC004408.1	0.739487224	7.69E-22	postive
PSMB10	AC004408.1	0.562305205	2.84E-11	postive
PTAFR	AC004408.1	-0.513649691	2.32E-09	negative
PTGDR2	AC004408.1	0.790055595	1.27E-26	postive
PTPRC	AC004408.1	0.403216416	5.45E-06	postive
RAG1	AC004408.1	0.704595322	3.84E-19	postive
S1PR4	AC004408.1	0.640385856	4.43E-15	postive
SART1	AC004408.1	0.69978736	8.43E-19	postive
SEMA3C	AC004408.1	-0.503623409	5.28E-09	negative
SEMA4D	AC004408.1	0.62014933	5.43E-14	postive
SEMA7A	AC004408.1	0.675262648	3.69E-17	postive
SIRPG	AC004408.1	0.477601106	3.97E-08	postive
SIT1	AC004408.1	0.784301515	5.14E-26	postive
SKAP1	AC004408.1	0.751264411	7.50E-23	postive
SLA2	AC004408.1	0.669796188	8.15E-17	postive
SNRK	AC004408.1	0.442292512	4.75E-07	postive
SOCS5	AC004408.1	-0.427919986	1.21E-06	negative
SPINK5	AC004408.1	-0.488791454	1.70E-08	negative
TAZ	AC004408.1	0.499640666	7.26E-09	postive
TCF12	AC004408.1	0.489221948	1.65E-08	postive
TCF7	AC004408.1	0.766480957	3.04E-24	postive
TENM1	AC004408.1	0.724456321	1.26E-20	postive
TLR4	AC004408.1	-0.571644695	1.12E-11	negative
TLR8	AC004408.1	-0.403661963	5.31E-06	negative
TNFAIP1	AC004408.1	-0.470652254	6.61E-08	negative
TNFSF13	AC004408.1	-0.58865024	1.91E-12	negative
TRAT1	AC004408.1	0.669873633	8.06E-17	postive
VIPR1	AC004408.1	-0.497903688	8.34E-09	negative
WAS	AC004408.1	0.753500312	4.75E-23	postive
ZAP70	AC004408.1	0.743614247	3.45E-22	postive
ZBTB16	AC004408.1	-0.421202709	1.84E-06	negative
ZEB1	AC004408.1	0.514333524	2.19E-09	postive
ACVR1B	AC004466.2	-0.639382833	5.04E-15	negative
ACVR2A	AC004466.2	-0.673320039	4.90E-17	negative
ADGRE5	AC004466.2	0.48587571	2.13E-08	postive
ANXA11	AC004466.2	0.75224683	6.14E-23	postive
APOA1	AC004466.2	0.73709459	1.21E-21	postive
APOBEC3G	AC004466.2	-0.454468263	2.08E-07	negative
ARHGDIB	AC004466.2	0.728779708	5.73E-21	postive
BCAR1	AC004466.2	-0.641702512	3.74E-15	negative
BLNK	AC004466.2	-0.432100371	9.25E-07	negative
C5AR1	AC004466.2	-0.486440101	2.04E-08	negative
CADM1	AC004466.2	-0.536606472	3.17E-10	negative
CCL4	AC004466.2	-0.444435157	4.12E-07	negative
CCR1	AC004466.2	-0.460603545	1.36E-07	negative
CCR5	AC004466.2	-0.538900704	2.57E-10	negative
CCR9	AC004466.2	0.735688205	1.59E-21	postive
CD164	AC004466.2	-0.447317779	3.39E-07	negative
CD1D	AC004466.2	0.713316075	8.87E-20	postive
CD2	AC004466.2	0.753592791	4.66E-23	postive
CD276	AC004466.2	-0.57843675	5.60E-12	negative
CD28	AC004466.2	0.522704327	1.08E-09	postive
CD3D	AC004466.2	0.775192342	4.33E-25	postive
CD3E	AC004466.2	0.725602324	1.02E-20	postive
CD4	AC004466.2	0.744670896	2.80E-22	postive
CD7	AC004466.2	0.710022615	1.55E-19	postive
CD79A	AC004466.2	0.587849062	2.09E-12	postive
CD86	AC004466.2	-0.452265064	2.42E-07	negative
CD96	AC004466.2	0.60773342	2.32E-13	postive
CDK6	AC004466.2	0.603358619	3.81E-13	postive
CKLF	AC004466.2	0.793038761	6.03E-27	postive
CLEC7A	AC004466.2	-0.467612879	8.24E-08	negative
CSF1	AC004466.2	-0.453842369	2.17E-07	negative
CTSG	AC004466.2	0.42185714	1.77E-06	postive
CX3CL1	AC004466.2	-0.4671981	8.49E-08	negative
CXCR4	AC004466.2	0.66084221	2.88E-16	postive
DOCK2	AC004466.2	0.443575499	4.36E-07	postive
DPP4	AC004466.2	0.531828922	4.85E-10	postive
ETS1	AC004466.2	0.424607361	1.49E-06	postive
FCGR1A	AC004466.2	-0.415977216	2.54E-06	negative
FCGR3A	AC004466.2	-0.471732262	6.11E-08	negative
FOXO3	AC004466.2	-0.566927976	1.80E-11	negative
FTH1	AC004466.2	-0.460789171	1.34E-07	negative
FYB1	AC004466.2	0.504292622	5.00E-09	postive
FYN	AC004466.2	0.607758458	2.31E-13	postive
GEM	AC004466.2	-0.505828831	4.41E-09	negative
GLMN	AC004466.2	0.51591907	1.91E-09	postive
GTPBP1	AC004466.2	-0.44343915	4.40E-07	negative
HCLS1	AC004466.2	0.582311693	3.74E-12	postive
HDAC7	AC004466.2	0.816577143	1.08E-29	postive
IFNLR1	AC004466.2	-0.672792083	5.29E-17	negative
IL10RB	AC004466.2	0.742687019	4.14E-22	postive
IL15	AC004466.2	-0.411597509	3.31E-06	negative
IL16	AC004466.2	0.671900865	6.02E-17	postive
IL2RG	AC004466.2	0.727437132	7.32E-21	postive
IL4R	AC004466.2	-0.565800256	2.01E-11	negative
IL6R	AC004466.2	-0.574774796	8.16E-12	negative
IL6ST	AC004466.2	-0.53839326	2.70E-10	negative
IL7	AC004466.2	-0.582864123	3.53E-12	negative
IL7R	AC004466.2	0.547577096	1.16E-10	postive
ITGB2	AC004466.2	0.538441957	2.68E-10	postive
JAG2	AC004466.2	-0.519224192	1.45E-09	negative
LAT	AC004466.2	0.714662588	7.04E-20	postive
LCK	AC004466.2	0.752617041	5.69E-23	postive
LCP2	AC004466.2	0.580160005	4.69E-12	postive
LDB1	AC004466.2	-0.434392162	7.98E-07	negative
LIG1	AC004466.2	0.660659688	2.96E-16	postive
LILRB2	AC004466.2	-0.447513823	3.35E-07	negative
LRMP	AC004466.2	0.518996724	1.48E-09	postive
LST1	AC004466.2	0.53722713	2.99E-10	postive
LTB4R	AC004466.2	-0.401795426	5.92E-06	negative
LYN	AC004466.2	-0.589252776	1.79E-12	negative
MAFB	AC004466.2	-0.667460098	1.14E-16	negative
MAL	AC004466.2	0.7499867	9.72E-23	postive
MALT1	AC004466.2	-0.483639182	2.52E-08	negative
MAP4K1	AC004466.2	0.665874125	1.43E-16	postive
MBP	AC004466.2	-0.671704812	6.19E-17	negative
MIA3	AC004466.2	-0.490671755	1.47E-08	negative
MLF1	AC004466.2	-0.680521946	1.69E-17	negative
MYH9	AC004466.2	-0.463853944	1.08E-07	negative
NCK2	AC004466.2	-0.604479895	3.36E-13	negative
NCOA6	AC004466.2	-0.406083592	4.60E-06	negative
NFIL3	AC004466.2	-0.496390811	9.40E-09	negative
NLRC3	AC004466.2	0.53182131	4.85E-10	postive
NOTCH2	AC004466.2	-0.599952557	5.58E-13	negative
NOTCH4	AC004466.2	-0.580736492	4.41E-12	negative
PDCD1	AC004466.2	0.623012745	3.85E-14	postive
PREX1	AC004466.2	-0.572054378	1.08E-11	negative
PRL	AC004466.2	0.773216539	6.79E-25	postive
PSMB10	AC004466.2	0.531849596	4.84E-10	postive
PTAFR	AC004466.2	-0.424269926	1.52E-06	negative
PTGDR2	AC004466.2	0.738574626	9.16E-22	postive
RAG1	AC004466.2	0.624792814	3.11E-14	postive
RPS19	AC004466.2	0.485604725	2.17E-08	postive
S1PR4	AC004466.2	0.666619275	1.28E-16	postive
SART1	AC004466.2	0.735714552	1.58E-21	postive
SEMA3C	AC004466.2	-0.516025223	1.90E-09	negative
SEMA4D	AC004466.2	0.602596272	4.15E-13	postive
SEMA7A	AC004466.2	0.627003062	2.37E-14	postive
SIRPG	AC004466.2	0.491787745	1.35E-08	postive
SIT1	AC004466.2	0.752460949	5.88E-23	postive
SKAP1	AC004466.2	0.744594995	2.85E-22	postive
SLA2	AC004466.2	0.632400044	1.22E-14	postive
SOCS5	AC004466.2	-0.490645881	1.47E-08	negative
SPINK5	AC004466.2	-0.462561142	1.18E-07	negative
TARBP2	AC004466.2	0.449150846	3.00E-07	postive
TAZ	AC004466.2	0.522967106	1.05E-09	postive
TCF7	AC004466.2	0.728799296	5.71E-21	postive
TENM1	AC004466.2	0.666066832	1.39E-16	postive
TLR4	AC004466.2	-0.595184141	9.44E-13	negative
TLR8	AC004466.2	-0.404378049	5.09E-06	negative
TNFAIP1	AC004466.2	-0.47852794	3.70E-08	negative
TNFSF13	AC004466.2	-0.657176338	4.78E-16	negative
TPD52	AC004466.2	-0.442045661	4.83E-07	negative
TRAT1	AC004466.2	0.582499792	3.67E-12	postive
VIPR1	AC004466.2	-0.423208788	1.62E-06	negative
WAS	AC004466.2	0.74080815	5.96E-22	postive
ZAP70	AC004466.2	0.721074971	2.30E-20	postive
ZBTB16	AC004466.2	-0.44555706	3.82E-07	negative
ZEB1	AC004466.2	0.435541759	7.40E-07	postive
ACIN1	AC004466.3	0.525355936	8.55E-10	postive
AKT1	AC004466.3	0.472056673	5.97E-08	postive
ATP6V0A2	AC004466.3	0.539598531	2.42E-10	postive
BCL10	AC004466.3	0.44372969	4.32E-07	postive
CCR4	AC004466.3	0.426220929	1.34E-06	postive
CCR8	AC004466.3	0.538194249	2.74E-10	postive
CCR9	AC004466.3	0.461200052	1.30E-07	postive
CDK6	AC004466.3	0.444107177	4.21E-07	postive
CEBPB	AC004466.3	-0.452616232	2.37E-07	negative
CHUK	AC004466.3	0.562124495	2.89E-11	postive
CNIH1	AC004466.3	0.437632552	6.46E-07	postive
DOCK2	AC004466.3	0.491660808	1.36E-08	postive
DPP4	AC004466.3	0.424862015	1.46E-06	postive
DPP8	AC004466.3	0.536541712	3.19E-10	postive
ELF4	AC004466.3	0.560245301	3.47E-11	postive
ELP1	AC004466.3	0.407791348	4.16E-06	postive
ETS1	AC004466.3	0.541700408	2.00E-10	postive
FYB1	AC004466.3	0.463596505	1.10E-07	postive
HDAC7	AC004466.3	0.429297425	1.11E-06	postive
HELLS	AC004466.3	0.552977689	6.98E-11	postive
HRH2	AC004466.3	0.594535564	1.01E-12	postive
KAT6A	AC004466.3	0.450619935	2.71E-07	postive
KMT2A	AC004466.3	0.449086149	3.01E-07	postive
LAT	AC004466.3	0.412617578	3.11E-06	postive
LAX1	AC004466.3	0.525188339	8.68E-10	postive
LDB1	AC004466.3	0.499538728	7.32E-09	postive
MAP3K7	AC004466.3	0.539152003	2.52E-10	postive
MYH9	AC004466.3	0.440770794	5.25E-07	postive
NCK1	AC004466.3	0.553901131	6.39E-11	postive
NCOA6	AC004466.3	0.45539058	1.95E-07	postive
NLRC3	AC004466.3	0.44855116	3.12E-07	postive
PRELID1	AC004466.3	-0.414812118	2.73E-06	negative
PTPRC	AC004466.3	0.552944625	7.00E-11	postive
RAG1	AC004466.3	0.528689339	6.40E-10	postive
RPS19	AC004466.3	-0.474348432	5.05E-08	negative
SECTM1	AC004466.3	-0.403354128	5.41E-06	negative
SEMA4D	AC004466.3	0.412488083	3.14E-06	postive
SNRK	AC004466.3	0.570977842	1.20E-11	postive
SOD1	AC004466.3	-0.432091588	9.25E-07	negative
SP2	AC004466.3	0.556183074	5.14E-11	postive
TCF12	AC004466.3	0.645278586	2.35E-15	postive
TENM1	AC004466.3	0.535520799	3.49E-10	postive
TLR7	AC004466.3	0.407329711	4.28E-06	postive
TRAF2	AC004466.3	-0.486144576	2.08E-08	negative
TRAF6	AC004466.3	0.56057926	3.36E-11	postive
TRAT1	AC004466.3	0.432606362	8.95E-07	postive
ZEB1	AC004466.3	0.561271869	3.14E-11	postive
ZNF675	AC004466.3	0.541826391	1.97E-10	postive
ACVR1B	AC004585.1	-0.699448868	8.91E-19	negative
ACVR2A	AC004585.1	-0.702251283	5.65E-19	negative
ADGRE5	AC004585.1	0.785990171	3.42E-26	postive
ANXA11	AC004585.1	0.720719863	2.44E-20	postive
APOA1	AC004585.1	0.660902407	2.86E-16	postive
ARHGDIB	AC004585.1	0.856148894	2.43E-35	postive
BCAR1	AC004585.1	-0.682257775	1.30E-17	negative
BNIP3	AC004585.1	-0.42029997	1.95E-06	negative
BNIP3L	AC004585.1	-0.485506326	2.19E-08	negative
C1QBP	AC004585.1	0.505113476	4.68E-09	postive
CADM1	AC004585.1	-0.559400538	3.77E-11	negative
CCL18	AC004585.1	0.420881454	1.88E-06	postive
CCL22	AC004585.1	0.493509953	1.18E-08	postive
CCR9	AC004585.1	0.657843077	4.36E-16	postive
CD164	AC004585.1	-0.475820093	4.53E-08	negative
CD1D	AC004585.1	0.625138629	2.98E-14	postive
CD2	AC004585.1	0.863386695	1.47E-36	postive
CD276	AC004585.1	-0.58767799	2.12E-12	negative
CD28	AC004585.1	0.753468927	4.78E-23	postive
CD3D	AC004585.1	0.858605247	9.54E-36	postive
CD3E	AC004585.1	0.835429457	3.38E-32	postive
CD4	AC004585.1	0.789829777	1.34E-26	postive
CD40LG	AC004585.1	0.527959943	6.82E-10	postive
CD7	AC004585.1	0.843281492	2.46E-33	postive
CD79A	AC004585.1	0.825969932	6.64E-31	postive
CD79B	AC004585.1	0.426045429	1.36E-06	postive
CD96	AC004585.1	0.761741229	8.46E-24	postive
CDK6	AC004585.1	0.570250985	1.29E-11	postive
CKLF	AC004585.1	0.782073937	8.74E-26	postive
CNR2	AC004585.1	0.474244777	5.08E-08	postive
CRTAM	AC004585.1	0.457425572	1.70E-07	postive
CTSG	AC004585.1	0.458986598	1.52E-07	postive
CXCR4	AC004585.1	0.77862824	1.96E-25	postive
DEFB1	AC004585.1	-0.420078731	1.97E-06	negative
DOCK2	AC004585.1	0.601391196	4.75E-13	postive
DPP4	AC004585.1	0.602814817	4.05E-13	postive
ETS1	AC004585.1	0.45090787	2.66E-07	postive
FCGR3A	AC004585.1	-0.437892336	6.35E-07	negative
FOXO3	AC004585.1	-0.621922107	4.39E-14	negative
FYB1	AC004585.1	0.610609572	1.67E-13	postive
FYN	AC004585.1	0.730332988	4.31E-21	postive
GLMN	AC004585.1	0.544679214	1.52E-10	postive
HCLS1	AC004585.1	0.771075436	1.10E-24	postive
HDAC7	AC004585.1	0.631375572	1.38E-14	postive
IFNLR1	AC004585.1	-0.604248965	3.44E-13	negative
IL10RB	AC004585.1	0.662062987	2.43E-16	postive
IL16	AC004585.1	0.811666716	4.33E-29	postive
IL27RA	AC004585.1	0.450822498	2.67E-07	postive
IL2RG	AC004585.1	0.888093792	2.65E-41	postive
IL6R	AC004585.1	-0.477820149	3.90E-08	negative
IL6ST	AC004585.1	-0.471494427	6.22E-08	negative
IL7	AC004585.1	-0.449424764	2.94E-07	negative
IL7R	AC004585.1	0.6964535	1.44E-18	postive
IRF8	AC004585.1	0.477988968	3.85E-08	postive
ITGB2	AC004585.1	0.768169276	2.10E-24	postive
JAG2	AC004585.1	-0.485573403	2.18E-08	negative
KAT6A	AC004585.1	-0.428290586	1.18E-06	negative
LAT	AC004585.1	0.739042752	8.37E-22	postive
LAX1	AC004585.1	0.405870689	4.66E-06	postive
LCK	AC004585.1	0.820388987	3.54E-30	postive
LCP2	AC004585.1	0.728486293	6.05E-21	postive
LDB1	AC004585.1	-0.439987965	5.53E-07	negative
LIG1	AC004585.1	0.618453557	6.65E-14	postive
LIG3	AC004585.1	-0.445236213	3.90E-07	negative
LRMP	AC004585.1	0.579121673	5.22E-12	postive
LST1	AC004585.1	0.637906653	6.08E-15	postive
LTB4R	AC004585.1	-0.448429264	3.15E-07	negative
MAFB	AC004585.1	-0.52038457	1.31E-09	negative
MAL	AC004585.1	0.767667219	2.34E-24	postive
MAP4K1	AC004585.1	0.904669063	3.67E-45	postive
MAP4K2	AC004585.1	0.538973772	2.56E-10	postive
MBP	AC004585.1	-0.407765729	4.17E-06	negative
MIA3	AC004585.1	-0.434433273	7.95E-07	negative
MLF1	AC004585.1	-0.71958661	2.99E-20	negative
MMP9	AC004585.1	0.426424079	1.33E-06	postive
MYH9	AC004585.1	-0.42982847	1.07E-06	negative
NCF4	AC004585.1	0.598208572	6.77E-13	postive
NCK2	AC004585.1	-0.574385023	8.49E-12	negative
NCOA6	AC004585.1	-0.470269133	6.80E-08	negative
NFIL3	AC004585.1	-0.41767949	2.29E-06	negative
NLRC3	AC004585.1	0.680067513	1.81E-17	postive
NOTCH2	AC004585.1	-0.582927156	3.51E-12	negative
NOTCH4	AC004585.1	-0.525103741	8.74E-10	negative
PDCD1	AC004585.1	0.859527147	6.69E-36	postive
PRL	AC004585.1	0.655198642	6.26E-16	postive
PSMB10	AC004585.1	0.720971386	2.34E-20	postive
PTGDR2	AC004585.1	0.672944549	5.17E-17	postive
PTPRC	AC004585.1	0.451263717	2.60E-07	postive
RAG1	AC004585.1	0.522446332	1.10E-09	postive
RFX1	AC004585.1	-0.464189177	1.05E-07	negative
RPS19	AC004585.1	0.527302432	7.22E-10	postive
S1PR4	AC004585.1	0.895588743	5.74E-43	postive
SART1	AC004585.1	0.702344435	5.56E-19	postive
SEMA3C	AC004585.1	-0.559761746	3.64E-11	negative
SEMA4D	AC004585.1	0.733831618	2.25E-21	postive
SEMA7A	AC004585.1	0.706038709	3.03E-19	postive
SIRPG	AC004585.1	0.757937094	1.89E-23	postive
SIT1	AC004585.1	0.846099798	9.28E-34	postive
SKAP1	AC004585.1	0.892091159	3.55E-42	postive
SLA2	AC004585.1	0.808103241	1.16E-28	postive
SOCS5	AC004585.1	-0.525378578	8.54E-10	negative
SPINK5	AC004585.1	-0.473061952	5.55E-08	negative
TARBP2	AC004585.1	0.454462389	2.08E-07	postive
TAZ	AC004585.1	0.644412495	2.63E-15	postive
TCF7	AC004585.1	0.768559448	1.92E-24	postive
TENM1	AC004585.1	0.554420771	6.08E-11	postive
TLR4	AC004585.1	-0.409423947	3.77E-06	negative
TNFAIP1	AC004585.1	-0.506918174	4.04E-09	negative
TNFRSF14	AC004585.1	0.417732302	2.28E-06	postive
TNFSF13	AC004585.1	-0.620793106	5.03E-14	negative
TRAT1	AC004585.1	0.667975483	1.06E-16	postive
WAS	AC004585.1	0.88553382	9.21E-41	postive
ZAP70	AC004585.1	0.797289883	2.04E-27	postive
ZBTB16	AC004585.1	-0.430426336	1.03E-06	negative
ZEB1	AC004585.1	0.415933382	2.55E-06	postive
ACVR1B	AC004687.1	-0.759468341	1.37E-23	negative
ACVR2A	AC004687.1	-0.748308324	1.36E-22	negative
ADGRE5	AC004687.1	0.689983735	3.99E-18	postive
ANXA11	AC004687.1	0.758767052	1.59E-23	postive
APOA1	AC004687.1	0.80061155	8.63E-28	postive
ARHGDIB	AC004687.1	0.890954562	6.34E-42	postive
BCAR1	AC004687.1	-0.612086675	1.40E-13	negative
BNIP3	AC004687.1	-0.436550455	6.93E-07	negative
BNIP3L	AC004687.1	-0.505493696	4.53E-09	negative
C5AR1	AC004687.1	-0.444872522	4.00E-07	negative
CADM1	AC004687.1	-0.55488501	5.82E-11	negative
CCL20	AC004687.1	-0.420084689	1.97E-06	negative
CCL25	AC004687.1	0.55740988	4.57E-11	postive
CCR1	AC004687.1	-0.439356754	5.77E-07	negative
CCR5	AC004687.1	-0.431791071	9.43E-07	negative
CCR9	AC004687.1	0.748618509	1.28E-22	postive
CD164	AC004687.1	-0.447658337	3.32E-07	negative
CD1D	AC004687.1	0.716417441	5.19E-20	postive
CD2	AC004687.1	0.904775228	3.45E-45	postive
CD24	AC004687.1	-0.434367942	7.99E-07	negative
CD276	AC004687.1	-0.587953986	2.06E-12	negative
CD28	AC004687.1	0.633843903	1.02E-14	postive
CD3D	AC004687.1	0.939152927	3.95E-56	postive
CD3E	AC004687.1	0.892641304	2.68E-42	postive
CD4	AC004687.1	0.813847074	2.34E-29	postive
CD7	AC004687.1	0.928707054	3.09E-52	postive
CD79A	AC004687.1	0.766318945	3.15E-24	postive
CD96	AC004687.1	0.748805334	1.23E-22	postive
CDK6	AC004687.1	0.614439374	1.07E-13	postive
CKLF	AC004687.1	0.875604395	8.88E-39	postive
CLEC7A	AC004687.1	-0.45492623	2.02E-07	negative
CNIH1	AC004687.1	-0.470274391	6.80E-08	negative
CTSG	AC004687.1	0.535919647	3.37E-10	postive
CXCR4	AC004687.1	0.767656887	2.35E-24	postive
DEFB1	AC004687.1	-0.43268188	8.91E-07	negative
DOCK2	AC004687.1	0.51982452	1.38E-09	postive
DPP4	AC004687.1	0.653464818	7.91E-16	postive
ELP1	AC004687.1	-0.430227287	1.04E-06	negative
ETS1	AC004687.1	0.42207004	1.74E-06	postive
FCGR1A	AC004687.1	-0.405161079	4.86E-06	negative
FCGR3A	AC004687.1	-0.546937374	1.23E-10	negative
FOXO3	AC004687.1	-0.628892252	1.88E-14	negative
FTH1	AC004687.1	-0.458961984	1.52E-07	negative
FYB1	AC004687.1	0.603152146	3.90E-13	postive
FYN	AC004687.1	0.660464325	3.04E-16	postive
GEM	AC004687.1	-0.472664643	5.71E-08	negative
GLMN	AC004687.1	0.56871899	1.51E-11	postive
GTPBP1	AC004687.1	-0.415608998	2.60E-06	negative
HCLS1	AC004687.1	0.67147976	6.40E-17	postive
HDAC7	AC004687.1	0.750080176	9.53E-23	postive
IFNLR1	AC004687.1	-0.702323296	5.58E-19	negative
IL10RB	AC004687.1	0.673594031	4.71E-17	postive
IL16	AC004687.1	0.765518376	3.75E-24	postive
IL2RG	AC004687.1	0.904622771	3.77E-45	postive
IL4R	AC004687.1	-0.440824387	5.24E-07	negative
IL6R	AC004687.1	-0.514120524	2.23E-09	negative
IL6ST	AC004687.1	-0.492244835	1.30E-08	negative
IL7	AC004687.1	-0.557145743	4.68E-11	negative
IL7R	AC004687.1	0.671677197	6.22E-17	postive
ITGB2	AC004687.1	0.678340221	2.34E-17	postive
KAT6A	AC004687.1	-0.48423192	2.41E-08	negative
KMT2A	AC004687.1	-0.41489878	2.71E-06	negative
LAT	AC004687.1	0.78673453	2.86E-26	postive
LCK	AC004687.1	0.861838191	2.72E-36	postive
LCP2	AC004687.1	0.69372551	2.22E-18	postive
LDB1	AC004687.1	-0.55214231	7.55E-11	negative
LIG1	AC004687.1	0.656853644	4.99E-16	postive
LIG3	AC004687.1	-0.539258747	2.49E-10	negative
LRMP	AC004687.1	0.511626378	2.74E-09	postive
LST1	AC004687.1	0.656879924	4.98E-16	postive
LYN	AC004687.1	-0.567541852	1.69E-11	negative
MAFB	AC004687.1	-0.619703972	5.73E-14	negative
MAL	AC004687.1	0.900304606	4.42E-44	postive
MALT1	AC004687.1	-0.446505624	3.58E-07	negative
MAP4K1	AC004687.1	0.870883419	6.81E-38	postive
MAP4K2	AC004687.1	0.429099875	1.12E-06	postive
MBP	AC004687.1	-0.638920268	5.34E-15	negative
MIA3	AC004687.1	-0.536362114	3.24E-10	negative
MLF1	AC004687.1	-0.694244903	2.05E-18	negative
MYH9	AC004687.1	-0.536095877	3.32E-10	negative
NCF4	AC004687.1	0.480763487	3.13E-08	postive
NCK2	AC004687.1	-0.608016458	2.24E-13	negative
NCOA6	AC004687.1	-0.515432159	1.99E-09	negative
NFIL3	AC004687.1	-0.512462011	2.56E-09	negative
NLRC3	AC004687.1	0.631238664	1.41E-14	postive
NOTCH2	AC004687.1	-0.628073574	2.08E-14	negative
NOTCH4	AC004687.1	-0.539323704	2.48E-10	negative
PDCD1	AC004687.1	0.789418065	1.48E-26	postive
PREX1	AC004687.1	-0.424206375	1.53E-06	negative
PRL	AC004687.1	0.719897896	2.83E-20	postive
PSMB10	AC004687.1	0.679825597	1.88E-17	postive
PTAFR	AC004687.1	-0.451491184	2.56E-07	negative
PTGDR2	AC004687.1	0.795445126	3.28E-27	postive
RAB3D	AC004687.1	-0.495865303	9.80E-09	negative
RAG1	AC004687.1	0.643500928	2.96E-15	postive
RGS1	AC004687.1	-0.44207555	4.82E-07	negative
RPS19	AC004687.1	0.577424019	6.22E-12	postive
S1PR4	AC004687.1	0.883863146	2.04E-40	postive
SART1	AC004687.1	0.821222138	2.77E-30	postive
SEMA3C	AC004687.1	-0.617024927	7.88E-14	negative
SEMA4D	AC004687.1	0.647731307	1.70E-15	postive
SEMA7A	AC004687.1	0.651446183	1.04E-15	postive
SIRPG	AC004687.1	0.653236557	8.16E-16	postive
SIT1	AC004687.1	0.885291136	1.03E-40	postive
SKAP1	AC004687.1	0.875826513	8.05E-39	postive
SLA2	AC004687.1	0.821556297	2.51E-30	postive
SOCS5	AC004687.1	-0.530611813	5.40E-10	negative
SPINK5	AC004687.1	-0.415007864	2.69E-06	negative
TARBP2	AC004687.1	0.477233334	4.08E-08	postive
TAZ	AC004687.1	0.686086395	7.28E-18	postive
TCF7	AC004687.1	0.861243711	3.43E-36	postive
TENM1	AC004687.1	0.599450911	5.90E-13	postive
TLR4	AC004687.1	-0.572073219	1.07E-11	negative
TNFAIP1	AC004687.1	-0.59495986	9.67E-13	negative
TNFRSF14	AC004687.1	0.434333461	8.01E-07	postive
TNFSF13	AC004687.1	-0.655198558	6.26E-16	negative
TPD52	AC004687.1	-0.421747733	1.78E-06	negative
TRAT1	AC004687.1	0.692882871	2.54E-18	postive
VIPR1	AC004687.1	-0.439458255	5.73E-07	negative
WAS	AC004687.1	0.915948028	3.23E-48	postive
ZAP70	AC004687.1	0.878977738	1.97E-39	postive
ZBTB16	AC004687.1	-0.415866545	2.56E-06	negative
ZEB1	AC004687.1	0.494481291	1.09E-08	postive
ACVR1B	AC004771.2	0.667852165	1.08E-16	postive
ACVR2A	AC004771.2	0.587673008	2.12E-12	postive
APOA1	AC004771.2	-0.671329079	6.54E-17	negative
BCL10	AC004771.2	0.539704127	2.39E-10	postive
BCL2	AC004771.2	0.512949227	2.45E-09	postive
BNIP3L	AC004771.2	0.506385637	4.22E-09	postive
CADM1	AC004771.2	0.528834789	6.32E-10	postive
CCR1	AC004771.2	0.445770226	3.77E-07	postive
CCR8	AC004771.2	0.538344921	2.71E-10	postive
CD164	AC004771.2	0.547141809	1.21E-10	postive
CD2	AC004771.2	-0.419745279	2.01E-06	negative
CD3D	AC004771.2	-0.509258264	3.33E-09	negative
CD47	AC004771.2	0.473167195	5.50E-08	postive
CD7	AC004771.2	-0.535100157	3.63E-10	negative
CHUK	AC004771.2	0.434730222	7.80E-07	postive
CKLF	AC004771.2	-0.690841778	3.49E-18	negative
CNIH1	AC004771.2	0.508422223	3.57E-09	postive
CTSG	AC004771.2	-0.420877306	1.88E-06	negative
CTSS	AC004771.2	0.403344243	5.41E-06	postive
DPP8	AC004771.2	0.756718752	2.44E-23	postive
ELP1	AC004771.2	0.717330527	4.43E-20	postive
FCGR3A	AC004771.2	0.434910359	7.71E-07	postive
FOXO3	AC004771.2	0.660643262	2.96E-16	postive
GEM	AC004771.2	0.448433304	3.15E-07	postive
GTPBP1	AC004771.2	0.416252861	2.50E-06	postive
HRH2	AC004771.2	0.405830647	4.67E-06	postive
IFNLR1	AC004771.2	0.662899973	2.17E-16	postive
IKBKG	AC004771.2	0.455113942	1.99E-07	postive
IL2RG	AC004771.2	-0.44801377	3.24E-07	negative
IL6R	AC004771.2	0.408136951	4.07E-06	postive
IL6ST	AC004771.2	0.632152646	1.26E-14	postive
IL7	AC004771.2	0.60034187	5.34E-13	postive
KAT6A	AC004771.2	0.833752622	5.81E-32	postive
KMT2A	AC004771.2	0.810103261	6.69E-29	postive
LAX1	AC004771.2	0.406351655	4.53E-06	postive
LDB1	AC004771.2	0.732112328	3.10E-21	postive
LIG3	AC004771.2	0.579208142	5.17E-12	postive
LST1	AC004771.2	-0.467340116	8.40E-08	negative
LYN	AC004771.2	0.484816415	2.31E-08	postive
MAFB	AC004771.2	0.516920296	1.76E-09	postive
MAL	AC004771.2	-0.454915875	2.02E-07	negative
MALT1	AC004771.2	0.654335339	7.03E-16	postive
MAP3K7	AC004771.2	0.562487898	2.79E-11	postive
MBP	AC004771.2	0.621532005	4.60E-14	postive
MIA3	AC004771.2	0.689516376	4.29E-18	postive
MR1	AC004771.2	0.433951449	8.21E-07	postive
MYH9	AC004771.2	0.734153278	2.12E-21	postive
NCK1	AC004771.2	0.536190597	3.29E-10	postive
NCK2	AC004771.2	0.548427466	1.07E-10	postive
NCOA6	AC004771.2	0.726209623	9.15E-21	postive
NOTCH2	AC004771.2	0.756156133	2.75E-23	postive
NOTCH4	AC004771.2	0.50099936	6.52E-09	postive
PRELID1	AC004771.2	-0.567213728	1.75E-11	negative
PREX1	AC004771.2	0.540877838	2.15E-10	postive
PSMB10	AC004771.2	-0.556421115	5.02E-11	negative
RAB3D	AC004771.2	0.620780933	5.04E-14	postive
RFX1	AC004771.2	0.577036728	6.47E-12	postive
RPS19	AC004771.2	-0.816502468	1.10E-29	negative
RUNX1	AC004771.2	0.493517956	1.18E-08	postive
S1PR4	AC004771.2	-0.521046196	1.24E-09	negative
SART1	AC004771.2	-0.715434756	6.16E-20	negative
SEMA3C	AC004771.2	0.577267072	6.32E-12	postive
SKAP1	AC004771.2	-0.42337452	1.61E-06	negative
SOCS5	AC004771.2	0.798732857	1.41E-27	postive
SOD1	AC004771.2	-0.562098204	2.90E-11	negative
SP2	AC004771.2	0.637809212	6.16E-15	postive
TARBP2	AC004771.2	-0.618431151	6.67E-14	negative
TAZ	AC004771.2	-0.591672719	1.38E-12	negative
TLR4	AC004771.2	0.65243583	9.09E-16	postive
TLR8	AC004771.2	0.478702228	3.65E-08	postive
TNFAIP1	AC004771.2	0.409159009	3.83E-06	postive
TNFRSF14	AC004771.2	-0.497608976	8.54E-09	negative
TNFSF13	AC004771.2	0.692778658	2.58E-18	postive
TRAF2	AC004771.2	-0.514069767	2.24E-09	negative
TRAF6	AC004771.2	0.710196241	1.51E-19	postive
TRIM22	AC004771.2	0.555316818	5.58E-11	postive
WAS	AC004771.2	-0.432282307	9.14E-07	negative
ZBTB16	AC004771.2	0.427731288	1.22E-06	postive
ZNF675	AC004771.2	0.703775244	4.40E-19	postive
CADM1	AC004816.1	-0.47121454	6.35E-08	negative
CCL19	AC004816.1	0.524897546	8.90E-10	postive
CD164	AC004816.1	-0.507326497	3.90E-09	negative
CD79A	AC004816.1	0.447896712	3.26E-07	postive
CSF1	AC004816.1	-0.437709116	6.43E-07	negative
FCGRT	AC004816.1	-0.407541782	4.22E-06	negative
FOXO3	AC004816.1	-0.550370704	8.93E-11	negative
GPI	AC004816.1	0.544895699	1.49E-10	postive
IL31RA	AC004816.1	0.420366337	1.94E-06	postive
KAT6A	AC004816.1	-0.428745908	1.15E-06	negative
KMT2A	AC004816.1	-0.497750296	8.44E-09	negative
MYH9	AC004816.1	-0.426195291	1.35E-06	negative
NCOA6	AC004816.1	-0.409462187	3.77E-06	negative
NOTCH2	AC004816.1	-0.525761211	8.26E-10	negative
NOTCH4	AC004816.1	-0.501604512	6.21E-09	negative
RASGRP4	AC004816.1	-0.409478842	3.76E-06	negative
RFX1	AC004816.1	-0.47815322	3.81E-08	negative
RPS19	AC004816.1	0.427654428	1.23E-06	postive
SEMA3C	AC004816.1	-0.426720759	1.30E-06	negative
SOCS5	AC004816.1	-0.600694679	5.13E-13	negative
SPINK5	AC004816.1	-0.520526492	1.30E-09	negative
TARBP2	AC004816.1	0.409176592	3.83E-06	postive
TAZ	AC004816.1	0.529187193	6.12E-10	postive
TBX1	AC004816.1	-0.631537929	1.36E-14	negative
TLR4	AC004816.1	-0.436382132	7.01E-07	negative
TNFSF13	AC004816.1	-0.512731764	2.50E-09	negative
TRAF6	AC004816.1	-0.477666659	3.95E-08	negative
TREM2	AC004816.1	-0.427087526	1.27E-06	negative
CCL20	AC004825.2	-0.436028379	7.17E-07	negative
CD24	AC004825.2	-0.410959498	3.44E-06	negative
CD274	AC004825.2	0.445589602	3.81E-07	postive
ELF4	AC004825.2	-0.432875851	8.80E-07	negative
INHA	AC004825.2	0.435501068	7.42E-07	postive
JAG2	AC004825.2	0.44745547	3.36E-07	postive
KAT8	AC004825.2	0.568330038	1.56E-11	postive
LTB4R	AC004825.2	0.640443896	4.39E-15	postive
SAA1	AC004825.2	0.529300983	6.06E-10	postive
LTB4R	AC004846.1	0.425097034	1.44E-06	postive
ACIN1	AC004847.1	0.456638612	1.79E-07	postive
ACVR2A	AC004847.1	-0.479707502	3.39E-08	negative
ADGRE5	AC004847.1	0.695689238	1.63E-18	postive
AKT1	AC004847.1	0.476924966	4.17E-08	postive
ANXA11	AC004847.1	0.696662477	1.39E-18	postive
ARHGDIB	AC004847.1	0.893433826	1.78E-42	postive
ATP6V0A2	AC004847.1	0.693465372	2.31E-18	postive
BCAR1	AC004847.1	-0.579238038	5.16E-12	negative
C1QBP	AC004847.1	0.432302459	9.13E-07	postive
CCL25	AC004847.1	0.423436654	1.60E-06	postive
CCR4	AC004847.1	0.450848212	2.67E-07	postive
CCR8	AC004847.1	0.469080179	7.41E-08	postive
CCR9	AC004847.1	0.836192657	2.63E-32	postive
CD1D	AC004847.1	0.754680745	3.73E-23	postive
CD2	AC004847.1	0.833603568	6.09E-32	postive
CD276	AC004847.1	-0.651041316	1.10E-15	negative
CD28	AC004847.1	0.854403396	4.66E-35	postive
CD3D	AC004847.1	0.788149354	2.03E-26	postive
CD3E	AC004847.1	0.876297168	6.54E-39	postive
CD4	AC004847.1	0.857149905	1.66E-35	postive
CD40LG	AC004847.1	0.570484326	1.26E-11	postive
CD7	AC004847.1	0.747187177	1.70E-22	postive
CD79A	AC004847.1	0.741783212	4.93E-22	postive
CD96	AC004847.1	0.913441771	1.68E-47	postive
CDK6	AC004847.1	0.772346218	8.27E-25	postive
CHUK	AC004847.1	0.563189279	2.60E-11	postive
CKLF	AC004847.1	0.499403486	7.40E-09	postive
CNR2	AC004847.1	0.452355581	2.41E-07	postive
CRTAM	AC004847.1	0.452925987	2.32E-07	postive
CXCR4	AC004847.1	0.87773265	3.45E-39	postive
DEFB1	AC004847.1	-0.50461906	4.87E-09	negative
DOCK2	AC004847.1	0.850499136	1.94E-34	postive
DPP4	AC004847.1	0.855008971	3.72E-35	postive
ELF4	AC004847.1	0.513639751	2.32E-09	postive
ETS1	AC004847.1	0.80424605	3.30E-28	postive
FCGR1A	AC004847.1	-0.422221983	1.73E-06	negative
FCGR3A	AC004847.1	-0.451411959	2.57E-07	negative
FYB1	AC004847.1	0.911654314	5.26E-47	postive
FYN	AC004847.1	0.875264313	1.03E-38	postive
GLMN	AC004847.1	0.786276989	3.19E-26	postive
HCLS1	AC004847.1	0.739365213	7.87E-22	postive
HDAC5	AC004847.1	-0.424032137	1.54E-06	negative
HDAC7	AC004847.1	0.767094121	2.66E-24	postive
HELLS	AC004847.1	0.713321135	8.86E-20	postive
HRH2	AC004847.1	0.544738807	1.51E-10	postive
IFI16	AC004847.1	0.590399824	1.59E-12	postive
IK	AC004847.1	0.646893559	1.90E-15	postive
IL10RB	AC004847.1	0.632755492	1.16E-14	postive
IL16	AC004847.1	0.871062308	6.31E-38	postive
IL2RG	AC004847.1	0.813556301	2.55E-29	postive
IL7R	AC004847.1	0.879816279	1.34E-39	postive
ITGB2	AC004847.1	0.763424735	5.90E-24	postive
JAG2	AC004847.1	-0.42152751	1.80E-06	negative
LAT	AC004847.1	0.900986271	3.02E-44	postive
LAX1	AC004847.1	0.636577011	7.20E-15	postive
LCK	AC004847.1	0.856870825	1.85E-35	postive
LCP2	AC004847.1	0.921911449	5.20E-50	postive
LIG1	AC004847.1	0.71971064	2.92E-20	postive
LRMP	AC004847.1	0.641087806	4.05E-15	postive
LY75	AC004847.1	0.449578109	2.91E-07	postive
MAL	AC004847.1	0.780626395	1.23E-25	postive
MAP4K1	AC004847.1	0.848071492	4.63E-34	postive
MAP4K2	AC004847.1	0.612970123	1.27E-13	postive
MLF1	AC004847.1	-0.598082483	6.86E-13	negative
NLRC3	AC004847.1	0.917481579	1.15E-48	postive
PDCD1	AC004847.1	0.784409017	5.01E-26	postive
PRKRA	AC004847.1	0.568849094	1.49E-11	postive
PRL	AC004847.1	0.701114026	6.80E-19	postive
PSMB10	AC004847.1	0.5501732	9.09E-11	postive
PTAFR	AC004847.1	-0.422259196	1.72E-06	negative
PTGDR2	AC004847.1	0.779046519	1.78E-25	postive
PTGER4	AC004847.1	0.527575031	7.05E-10	postive
PTPRC	AC004847.1	0.841409214	4.66E-33	postive
RAG1	AC004847.1	0.78905376	1.62E-26	postive
S1PR4	AC004847.1	0.663417306	2.01E-16	postive
SART1	AC004847.1	0.509186775	3.35E-09	postive
SEMA3C	AC004847.1	-0.485887717	2.12E-08	negative
SEMA4D	AC004847.1	0.85315504	7.39E-35	postive
SEMA7A	AC004847.1	0.77186182	9.22E-25	postive
SIRPG	AC004847.1	0.645034861	2.42E-15	postive
SIT1	AC004847.1	0.868868031	1.59E-37	postive
SKAP1	AC004847.1	0.803582855	3.93E-28	postive
SLA2	AC004847.1	0.878609755	2.32E-39	postive
SNRK	AC004847.1	0.597170123	7.59E-13	postive
TAZ	AC004847.1	0.473134708	5.52E-08	postive
TCF12	AC004847.1	0.690770505	3.53E-18	postive
TCF7	AC004847.1	0.871507956	5.22E-38	postive
TENM1	AC004847.1	0.773575345	6.26E-25	postive
TLR7	AC004847.1	0.45556375	1.93E-07	postive
TRAT1	AC004847.1	0.940750483	8.73E-57	postive
UBE2N	AC004847.1	0.626603086	2.49E-14	postive
VIPR1	AC004847.1	-0.402509935	5.68E-06	negative
WAS	AC004847.1	0.834492908	4.57E-32	postive
YTHDF2	AC004847.1	0.481613983	2.94E-08	postive
ZAP70	AC004847.1	0.853466968	6.59E-35	postive
ZEB1	AC004847.1	0.778165138	2.19E-25	postive
BCAR1	AC004854.2	0.496414547	9.38E-09	postive
CHUK	AC004854.2	-0.441969411	4.85E-07	negative
CX3CL1	AC004854.2	0.448431375	3.15E-07	postive
ELF4	AC004854.2	-0.578806041	5.39E-12	negative
HRH2	AC004854.2	-0.412508393	3.14E-06	negative
INHA	AC004854.2	0.460566263	1.36E-07	postive
JAG2	AC004854.2	0.497512075	8.60E-09	postive
KAT8	AC004854.2	0.594899321	9.74E-13	postive
LAX1	AC004854.2	-0.470798853	6.54E-08	negative
LRMP	AC004854.2	-0.423097528	1.64E-06	negative
LTB4R	AC004854.2	0.61572962	9.17E-14	postive
ACVR1B	AC004865.2	-0.705887159	3.10E-19	negative
ACVR2A	AC004865.2	-0.747519795	1.59E-22	negative
ADGRE5	AC004865.2	0.690044734	3.96E-18	postive
ANXA11	AC004865.2	0.842027067	3.78E-33	postive
APOA1	AC004865.2	0.77626068	3.39E-25	postive
ARHGDIB	AC004865.2	0.905827755	1.86E-45	postive
ATP6V0A2	AC004865.2	0.452658573	2.36E-07	postive
BCAR1	AC004865.2	-0.658018718	4.26E-16	negative
BLNK	AC004865.2	-0.424026221	1.54E-06	negative
BNIP3	AC004865.2	-0.456108757	1.86E-07	negative
BNIP3L	AC004865.2	-0.408223214	4.05E-06	negative
C1QBP	AC004865.2	0.478434938	3.73E-08	postive
C5AR1	AC004865.2	-0.497020953	8.94E-09	negative
CADM1	AC004865.2	-0.548192763	1.09E-10	negative
CCL20	AC004865.2	-0.400937769	6.22E-06	negative
CCL25	AC004865.2	0.449641895	2.90E-07	postive
CCL4	AC004865.2	-0.423462629	1.60E-06	negative
CCR1	AC004865.2	-0.426029107	1.36E-06	negative
CCR5	AC004865.2	-0.493630592	1.17E-08	negative
CCR9	AC004865.2	0.839632264	8.46E-33	postive
CD1D	AC004865.2	0.824429239	1.06E-30	postive
CD2	AC004865.2	0.903675444	6.53E-45	postive
CD24	AC004865.2	-0.432612694	8.95E-07	negative
CD276	AC004865.2	-0.635628953	8.12E-15	negative
CD28	AC004865.2	0.676781555	2.95E-17	postive
CD3D	AC004865.2	0.914712692	7.32E-48	postive
CD3E	AC004865.2	0.892750947	2.53E-42	postive
CD4	AC004865.2	0.886105586	6.99E-41	postive
CD7	AC004865.2	0.874761306	1.29E-38	postive
CD79A	AC004865.2	0.718270126	3.76E-20	postive
CD86	AC004865.2	-0.407996396	4.11E-06	negative
CD96	AC004865.2	0.783550715	6.15E-26	postive
CDK6	AC004865.2	0.71587173	5.71E-20	postive
CKLF	AC004865.2	0.848872906	3.49E-34	postive
CLEC7A	AC004865.2	-0.454537951	2.07E-07	negative
CTSG	AC004865.2	0.505355937	4.58E-09	postive
CX3CL1	AC004865.2	-0.423754185	1.57E-06	negative
CXCR4	AC004865.2	0.821160924	2.82E-30	postive
DEFB1	AC004865.2	-0.46611255	9.18E-08	negative
DOCK2	AC004865.2	0.646986471	1.88E-15	postive
DPP4	AC004865.2	0.719545756	3.01E-20	postive
ETS1	AC004865.2	0.556576714	4.95E-11	postive
FCGR1A	AC004865.2	-0.442951977	4.55E-07	negative
FCGR3A	AC004865.2	-0.508333665	3.59E-09	negative
FOXO3	AC004865.2	-0.541326721	2.06E-10	negative
FYB1	AC004865.2	0.695106472	1.79E-18	postive
FYN	AC004865.2	0.766389381	3.10E-24	postive
GEM	AC004865.2	-0.427139295	1.27E-06	negative
GLMN	AC004865.2	0.612893442	1.28E-13	postive
HCLS1	AC004865.2	0.713030933	9.31E-20	postive
HDAC5	AC004865.2	-0.418631798	2.16E-06	negative
HDAC7	AC004865.2	0.852186524	1.05E-34	postive
HELLS	AC004865.2	0.413238783	3.00E-06	postive
IFNLR1	AC004865.2	-0.719701098	2.93E-20	negative
IK	AC004865.2	0.520354091	1.31E-09	postive
IL10RB	AC004865.2	0.807800766	1.26E-28	postive
IL16	AC004865.2	0.812392777	3.53E-29	postive
IL2RG	AC004865.2	0.874395842	1.51E-38	postive
IL4R	AC004865.2	-0.550439365	8.87E-11	negative
IL6R	AC004865.2	-0.594951021	9.68E-13	negative
IL6ST	AC004865.2	-0.499655719	7.25E-09	negative
IL7	AC004865.2	-0.557564272	4.50E-11	negative
IL7R	AC004865.2	0.700367694	7.67E-19	postive
ITGB2	AC004865.2	0.721472812	2.14E-20	postive
JAG2	AC004865.2	-0.502777355	5.65E-09	negative
LAT	AC004865.2	0.810805173	5.51E-29	postive
LCK	AC004865.2	0.904030064	5.32E-45	postive
LCP2	AC004865.2	0.75282969	5.45E-23	postive
LDB1	AC004865.2	-0.400522887	6.38E-06	negative
LIG1	AC004865.2	0.781640247	9.69E-26	postive
LRMP	AC004865.2	0.613741038	1.16E-13	postive
LST1	AC004865.2	0.546405479	1.29E-10	postive
LTB4R	AC004865.2	-0.420007405	1.98E-06	negative
LYN	AC004865.2	-0.567904399	1.63E-11	negative
MAFB	AC004865.2	-0.636615524	7.16E-15	negative
MAL	AC004865.2	0.879279799	1.72E-39	postive
MALT1	AC004865.2	-0.433712213	8.33E-07	negative
MAP4K1	AC004865.2	0.848383178	4.15E-34	postive
MAP4K2	AC004865.2	0.471464751	6.23E-08	postive
MBP	AC004865.2	-0.653548076	7.82E-16	negative
MIA3	AC004865.2	-0.478080982	3.83E-08	negative
MLF1	AC004865.2	-0.709701176	1.64E-19	negative
MYH9	AC004865.2	-0.402930877	5.54E-06	negative
NCK2	AC004865.2	-0.594002708	1.07E-12	negative
NFIL3	AC004865.2	-0.526802602	7.54E-10	negative
NLRC3	AC004865.2	0.695088241	1.79E-18	postive
NOTCH2	AC004865.2	-0.598879354	6.28E-13	negative
NOTCH4	AC004865.2	-0.576171579	7.08E-12	negative
PDCD1	AC004865.2	0.797786812	1.80E-27	postive
PREX1	AC004865.2	-0.492446283	1.28E-08	negative
PRL	AC004865.2	0.794598239	4.07E-27	postive
PSMB10	AC004865.2	0.71796485	3.97E-20	postive
PTAFR	AC004865.2	-0.466804845	8.73E-08	negative
PTGDR2	AC004865.2	0.869299178	1.32E-37	postive
PTPRC	AC004865.2	0.491379253	1.39E-08	postive
RAG1	AC004865.2	0.732415856	2.93E-21	postive
RPS19	AC004865.2	0.469269328	7.31E-08	postive
S1PR4	AC004865.2	0.814659978	1.86E-29	postive
SART1	AC004865.2	0.810933218	5.31E-29	postive
SEMA3C	AC004865.2	-0.646252052	2.07E-15	negative
SEMA4D	AC004865.2	0.719425438	3.07E-20	postive
SEMA7A	AC004865.2	0.749460789	1.08E-22	postive
SIRPG	AC004865.2	0.583400081	3.34E-12	postive
SIT1	AC004865.2	0.916447443	2.32E-48	postive
SKAP1	AC004865.2	0.883005999	3.06E-40	postive
SLA2	AC004865.2	0.827811125	3.77E-31	postive
SNRK	AC004865.2	0.449659018	2.90E-07	postive
SOCS5	AC004865.2	-0.459695062	1.45E-07	negative
SPINK5	AC004865.2	-0.438472257	6.11E-07	negative
TARBP2	AC004865.2	0.430249187	1.04E-06	postive
TAZ	AC004865.2	0.558921952	3.95E-11	postive
TCF12	AC004865.2	0.475405738	4.67E-08	postive
TCF7	AC004865.2	0.881806876	5.37E-40	postive
TENM1	AC004865.2	0.709549175	1.68E-19	postive
TLR4	AC004865.2	-0.546933668	1.23E-10	negative
TNFAIP1	AC004865.2	-0.57166262	1.12E-11	negative
TNFSF13	AC004865.2	-0.587135653	2.25E-12	negative
TPD52	AC004865.2	-0.449508695	2.92E-07	negative
TRAT1	AC004865.2	0.764310004	4.87E-24	postive
VIPR1	AC004865.2	-0.557991659	4.32E-11	negative
WAS	AC004865.2	0.899959706	5.35E-44	postive
ZAP70	AC004865.2	0.866729056	3.83E-37	postive
ZBTB16	AC004865.2	-0.451763183	2.51E-07	negative
ZEB1	AC004865.2	0.575953696	7.23E-12	postive
ACIN1	AC004908.1	0.561003258	3.22E-11	postive
ACVR1B	AC004908.1	0.548827448	1.03E-10	postive
ACVR2A	AC004908.1	0.515788073	1.94E-09	postive
APOA1	AC004908.1	-0.545889712	1.36E-10	negative
ATP6V0A2	AC004908.1	0.418447762	2.18E-06	postive
BCL10	AC004908.1	0.572340382	1.05E-11	postive
BCL2	AC004908.1	0.410831141	3.47E-06	postive
BNIP3L	AC004908.1	0.601591482	4.64E-13	postive
BST1	AC004908.1	0.456559506	1.80E-07	postive
C1QBP	AC004908.1	-0.400862514	6.25E-06	negative
CADM1	AC004908.1	0.499874814	7.13E-09	postive
CCR8	AC004908.1	0.495342259	1.02E-08	postive
CD164	AC004908.1	0.552225454	7.49E-11	postive
CD47	AC004908.1	0.581993709	3.87E-12	postive
CD7	AC004908.1	-0.418569655	2.17E-06	negative
CHUK	AC004908.1	0.498299871	8.08E-09	postive
CKLF	AC004908.1	-0.579551034	4.99E-12	negative
CNIH1	AC004908.1	0.558191226	4.24E-11	postive
DPP8	AC004908.1	0.810159341	6.59E-29	postive
ELF4	AC004908.1	0.414627003	2.76E-06	postive
ELP1	AC004908.1	0.614307544	1.08E-13	postive
ETS1	AC004908.1	0.415705952	2.58E-06	postive
FOXO3	AC004908.1	0.665644598	1.47E-16	postive
GEM	AC004908.1	0.484742111	2.32E-08	postive
HRH2	AC004908.1	0.425181773	1.44E-06	postive
IFNLR1	AC004908.1	0.533319092	4.25E-10	postive
IKBKG	AC004908.1	0.404323763	5.11E-06	postive
IL32	AC004908.1	-0.414579569	2.77E-06	negative
IL6ST	AC004908.1	0.612740251	1.30E-13	postive
IL7	AC004908.1	0.477266873	4.07E-08	postive
KAT6A	AC004908.1	0.807957888	1.21E-28	postive
KMT2A	AC004908.1	0.821043964	2.92E-30	postive
LAX1	AC004908.1	0.444400567	4.13E-07	postive
LDB1	AC004908.1	0.749320015	1.11E-22	postive
LIG3	AC004908.1	0.53875633	2.61E-10	postive
MAFB	AC004908.1	0.409883848	3.67E-06	postive
MALT1	AC004908.1	0.594135788	1.06E-12	postive
MAP3K7	AC004908.1	0.692532256	2.68E-18	postive
MBP	AC004908.1	0.45475866	2.04E-07	postive
MIA3	AC004908.1	0.675767304	3.42E-17	postive
MYH9	AC004908.1	0.710494476	1.43E-19	postive
NCK1	AC004908.1	0.674966604	3.85E-17	postive
NCK2	AC004908.1	0.478035478	3.84E-08	postive
NCOA6	AC004908.1	0.747307389	1.66E-22	postive
NOTCH2	AC004908.1	0.658622782	3.92E-16	postive
NOTCH4	AC004908.1	0.480155047	3.28E-08	postive
PRELID1	AC004908.1	-0.64383451	2.83E-15	negative
PREX1	AC004908.1	0.443128391	4.49E-07	postive
PSMB10	AC004908.1	-0.491885171	1.34E-08	negative
PTPRC	AC004908.1	0.426207206	1.35E-06	postive
RAB3D	AC004908.1	0.527115656	7.34E-10	postive
RFX1	AC004908.1	0.509406184	3.29E-09	postive
RGS1	AC004908.1	0.458005188	1.63E-07	postive
RPS19	AC004908.1	-0.781137811	1.09E-25	negative
RUNX1	AC004908.1	0.416635866	2.44E-06	postive
S1PR4	AC004908.1	-0.469968798	6.95E-08	negative
SART1	AC004908.1	-0.553646594	6.55E-11	negative
SEMA3C	AC004908.1	0.424654054	1.48E-06	postive
SNRK	AC004908.1	0.497242782	8.79E-09	postive
SOCS5	AC004908.1	0.74591075	2.19E-22	postive
SOD1	AC004908.1	-0.580165508	4.68E-12	negative
SP2	AC004908.1	0.675565534	3.53E-17	postive
TARBP2	AC004908.1	-0.6012933	4.80E-13	negative
TAZ	AC004908.1	-0.418766692	2.14E-06	negative
TCF12	AC004908.1	0.467119737	8.54E-08	postive
TLR4	AC004908.1	0.564689445	2.25E-11	postive
TLR7	AC004908.1	0.416695	2.43E-06	postive
TNFRSF14	AC004908.1	-0.408740418	3.93E-06	negative
TNFSF13	AC004908.1	0.561660851	3.02E-11	postive
TRAF2	AC004908.1	-0.623541391	3.61E-14	negative
TRAF6	AC004908.1	0.756217153	2.71E-23	postive
TRIM22	AC004908.1	0.556368248	5.05E-11	postive
ZNF675	AC004908.1	0.748013778	1.44E-22	postive
CCL21	AC004918.1	0.422665497	1.68E-06	postive
CNR2	AC004918.1	0.416572143	2.45E-06	postive
CRTAM	AC004918.1	0.448617427	3.11E-07	postive
GBP2	AC004918.1	0.406772748	4.42E-06	postive
GZMA	AC004918.1	0.45465957	2.05E-07	postive
INHA	AC004918.1	0.452587174	2.37E-07	postive
RUNX1	AC004918.1	-0.407002792	4.36E-06	negative
SIRPG	AC004918.1	0.477075759	4.13E-08	postive
TAZ	AC004918.1	0.556966257	4.77E-11	postive
TNFRSF14	AC004918.1	0.453829551	2.18E-07	postive
ACVR1B	AC004982.2	0.529284592	6.07E-10	postive
ACVR2A	AC004982.2	0.713254993	8.96E-20	postive
ADGRE5	AC004982.2	-0.519693255	1.39E-09	negative
ANXA11	AC004982.2	-0.566525091	1.87E-11	negative
APOA1	AC004982.2	-0.529297485	6.06E-10	negative
ARHGDIB	AC004982.2	-0.476773513	4.22E-08	negative
BCAR1	AC004982.2	0.487119247	1.93E-08	postive
BNIP3L	AC004982.2	0.429076335	1.12E-06	postive
C1QBP	AC004982.2	-0.547628976	1.15E-10	negative
CADM1	AC004982.2	0.406848007	4.40E-06	postive
CCR9	AC004982.2	-0.481148012	3.04E-08	negative
CD164	AC004982.2	0.443127501	4.49E-07	postive
CD1D	AC004982.2	-0.417815594	2.27E-06	negative
CD2	AC004982.2	-0.563320675	2.57E-11	negative
CD3D	AC004982.2	-0.554770338	5.88E-11	negative
CD3E	AC004982.2	-0.50184356	6.09E-09	negative
CD4	AC004982.2	-0.513914209	2.26E-09	negative
CD7	AC004982.2	-0.570227488	1.29E-11	negative
CD79A	AC004982.2	-0.452462586	2.39E-07	negative
CD96	AC004982.2	-0.416561649	2.45E-06	negative
CKLF	AC004982.2	-0.657623644	4.49E-16	negative
CXCR4	AC004982.2	-0.444127383	4.20E-07	negative
DPP4	AC004982.2	-0.403141789	5.47E-06	negative
DPP8	AC004982.2	0.443598983	4.35E-07	postive
ELP1	AC004982.2	0.410996787	3.43E-06	postive
FOXO3	AC004982.2	0.532325821	4.64E-10	postive
HCLS1	AC004982.2	-0.439985525	5.53E-07	negative
HDAC7	AC004982.2	-0.461145242	1.31E-07	negative
IFNLR1	AC004982.2	0.723925707	1.38E-20	postive
IL10RB	AC004982.2	-0.599172853	6.08E-13	negative
IL16	AC004982.2	-0.410638424	3.51E-06	negative
IL2RG	AC004982.2	-0.556352019	5.06E-11	negative
IL32	AC004982.2	-0.4376052	6.47E-07	negative
IL6R	AC004982.2	0.612140601	1.40E-13	postive
IL6ST	AC004982.2	0.647001514	1.87E-15	postive
INHA	AC004982.2	0.614374006	1.08E-13	postive
ITGB2	AC004982.2	-0.440604268	5.31E-07	negative
JAG2	AC004982.2	0.533940759	4.02E-10	postive
KAT6A	AC004982.2	0.452594929	2.37E-07	postive
KMT2A	AC004982.2	0.453153482	2.28E-07	postive
LCK	AC004982.2	-0.5351272	3.62E-10	negative
LDB1	AC004982.2	0.425171836	1.44E-06	postive
LIG1	AC004982.2	-0.503706006	5.24E-09	negative
LRMP	AC004982.2	-0.42253961	1.69E-06	negative
LST1	AC004982.2	-0.440809336	5.24E-07	negative
LTB4R	AC004982.2	0.588577294	1.93E-12	postive
MAFB	AC004982.2	0.478142005	3.81E-08	postive
MAL	AC004982.2	-0.498600713	7.89E-09	negative
MALT1	AC004982.2	0.543372211	1.71E-10	postive
MAP4K1	AC004982.2	-0.500443098	6.81E-09	negative
MBP	AC004982.2	0.440875453	5.22E-07	postive
MIA3	AC004982.2	0.58908747	1.83E-12	postive
MLF1	AC004982.2	0.430612568	1.02E-06	postive
NCF4	AC004982.2	-0.408542822	3.98E-06	negative
NCK2	AC004982.2	0.536470833	3.21E-10	postive
NCOA6	AC004982.2	0.485913726	2.12E-08	postive
NFIL3	AC004982.2	0.47116819	6.37E-08	postive
NOTCH2	AC004982.2	0.510123912	3.10E-09	postive
NOTCH4	AC004982.2	0.477180479	4.09E-08	postive
PDCD1	AC004982.2	-0.547946718	1.12E-10	negative
PRELID1	AC004982.2	-0.482415878	2.77E-08	negative
PRL	AC004982.2	-0.454218638	2.12E-07	negative
PSMB10	AC004982.2	-0.5988695	6.29E-13	negative
PTGDR2	AC004982.2	-0.507067468	3.99E-09	negative
RAB3D	AC004982.2	0.434555047	7.89E-07	postive
RPS19	AC004982.2	-0.47792788	3.87E-08	negative
S1PR4	AC004982.2	-0.596741877	7.95E-13	negative
SART1	AC004982.2	-0.606685043	2.61E-13	negative
SEMA7A	AC004982.2	-0.472443817	5.80E-08	negative
SIT1	AC004982.2	-0.539150185	2.52E-10	negative
SKAP1	AC004982.2	-0.540030332	2.32E-10	negative
SLA2	AC004982.2	-0.519275145	1.44E-09	negative
SOCS5	AC004982.2	0.446338595	3.62E-07	postive
TARBP2	AC004982.2	-0.596862051	7.85E-13	negative
TCF7	AC004982.2	-0.454525515	2.07E-07	negative
TLR4	AC004982.2	0.411634921	3.30E-06	postive
TNFSF13	AC004982.2	0.425891806	1.37E-06	postive
VIPR1	AC004982.2	0.447069225	3.45E-07	postive
[truncated: 56,041 more rows]
