# Supplementary material for: Construction of immune-related LncRNAs classifier to predict prognosis and immunotherapy response in thymic epithelial tumors
Source: Biosci Rep. 2022 May 13;42(5):BSR20220317. doi: 10.1042/BSR20220317 (PMC9109460; doi:10.1042/BSR20220317)
Supplement: Supplementary Data S1-S6 [file BSR-2022-0317_supp1.zip › BSR-2022-0317_suppS3.csv]

lncRNAname	HR	P
AC148477.2	0.40370672	0.001176627
MIR3142HG	2.24426192	0.013553774
AC138207.2	0.4148933	0.015949925
AC004466.3	0.241037972	0.021311401
AL450270.1	0.415218444	0.054006186
LINC00926	1.611698045	0.067158899
EPB41L4A-AS1	0.468827249	0.078390496
HOXB-AS1	2.166753691	0.084750644
AL031058.1	0.588023426	0.089233597
SNHG8	0.505714206	0.090770244
MIR646HG	0.427064154	0.095539889
AC020916.1	1.434849359	0.095675845
AC024075.3	0.485280876	0.12868036
AC008946.1	0.587400844	0.131132564
AC080112.1	0.56300495	0.163132421
AP001107.4	0.554987665	0.164818698
STARD4-AS1	0.580482332	0.166774055
AL390961.1	0.554618998	0.168223972
AC129510.1	0.561923612	0.190892009
BX322562.1	0.684713359	0.194337822
LINC01006	0.601113262	0.201870053
ARPP21-AS1	0.772736645	0.203404268
PTOV1-AS2	0.610314207	0.216660705
LINC01237	0.641390776	0.217528021
AL049555.1	0.696758006	0.221709147
AL512306.3	0.603550122	0.22881654
AC008764.2	0.763669297	0.229159662
XIST	1.177070131	0.233650733
LNCTAM34A	0.67406597	0.240742939
AC024075.1	0.690263172	0.250699106
AC027682.5	0.633257488	0.261352199
CR936218.1	0.633134087	0.271089983
AC023510.2	0.708118186	0.280303895
AC127502.2	0.644222131	0.300455575
AL928654.2	0.768294227	0.307055021
LINC01993	0.824867049	0.309423638
AC254633.1	0.547727345	0.318784822
AC087623.1	0.619216252	0.345566088
MINCR	0.678861323	0.362095491
AL450992.1	0.686129187	0.369306795
AL512306.2	0.845677787	0.386925672
AP001528.2	0.688066806	0.401700123
AC084018.1	0.837944605	0.407679565
AL163932.1	0.679171109	0.412414333
AL354733.3	0.723312305	0.417520135
MALAT1	1.216361242	0.445097641
AC012236.1	1.361143277	0.468915526
AC068870.2	0.736450429	0.480680517
AC007996.1	0.809933256	0.51683755
LINC00641	0.745278815	0.524128365
AC093458.1	0.85206692	0.529531112
AC108010.1	0.787245239	0.546787889
LINC01891	0.822389955	0.571323539
AL049840.2	0.796453124	0.573966946
AC015849.3	0.817742353	0.57719158
BBOX1-AS1	1.099551417	0.591514724
AL132989.1	0.830192189	0.596231248
AL512791.1	0.816651983	0.597609113
ZFAS1	1.235852982	0.598770143
CHRM3-AS2	1.186930627	0.611836987
AC005104.1	0.812019598	0.614216772
AP001010.1	0.805247023	0.615278103
AC132872.3	0.816308009	0.622343985
AC106900.1	1.079094609	0.673691508
ANKRD10-IT1	0.917101089	0.69769363
AL139349.1	0.86441938	0.730235618
AC018653.3	0.855992246	0.734622673
GAS5	0.894849367	0.758420804
AC112721.2	0.899544086	0.764716485
AC003102.1	0.87716812	0.766934516
AL049840.5	0.885217168	0.76977879
AL021707.3	0.882575219	0.786316793
AC000120.1	1.10363519	0.809049013
AC026740.1	1.066349437	0.813236587
AL360181.2	1.080223545	0.822866149
AC108449.2	0.930756063	0.845992238
AP003392.1	0.917882997	0.846239069
AL590705.1	1.074017986	0.863916206
MIR503HG	1.066942659	0.865730622
LINC01058	0.941248138	0.87612074
AC003070.1	0.967034718	0.919445745
AC098487.1	1.027704244	0.939714643
AC008115.3	1.028923871	0.947642362
AL031600.1	0.974638054	0.949326585
