# Supplementary material for: Construction of immune-related LncRNAs classifier to predict prognosis and immunotherapy response in thymic epithelial tumors
Source: Biosci Rep. 2022 May 13;42(5):BSR20220317. doi: 10.1042/BSR20220317 (PMC9109460; doi:10.1042/BSR20220317)
Supplement: Supplementary Data S1-S6 [file BSR-2022-0317_supp1.zip › BSR-2022-0317_suppS4.csv]

Code	Group	AC004466.3	AC138207.2	AC148477.2	AL450270.1	HOXB-AS1	SNHG8
SYZXYY20211	Normal Tissues	0.874329087	0.944558094	0.007427558	0.214713838	3.299288475	5.932156246
SYZXYY20212	Normal Tissues	2.655899733	1.027449218	0.016079297	0.120498158	1.625936989	5.918950439
SYZXYY20213	Normal Tissues	0.968102509	1.32212907	1.189207865	1.041992442	1.6469724	5.591613717
SYZXYY20214	Normal Tissues	0.877167812	1.690933159	1.682494577	0.952170277	1.829117474	5.456410912
SYZXYY20215	Normal Tissues	1.450239965	1.343779042	1.041477314	0.152718336	1.658275143	5.012178687
SYZXYY20216	Normal Tissues	1.805725642	1.620733097	0.632073829	1.190270672	2.28042217	5.158858386
SYZXYY20217	Normal Tissues	1.128759258	1.690363313	1.67253671	0.217788972	1.02718985	5.725562126
SYZXYY20218	Normal Tissues	0.147604785	1.159315872	0.266909895	0.679638772	1.689758847	5.931812767
SYZXYY20219	Normal Tissues	0.594634606	1.211734369	1.256980009	1.649339116	1.523955041	5.311859518
SYZXYY20220	Normal Tissues	2.19661085	2.23965069	1.763572881	1.057300104	0.801641799	5.616951215
SYZXYY20221	Normal Tissues	1.063013403	1.880110067	1.282801007	0.905206998	1.119485837	5.099005778
SYZXYY20222	Normal Tissues	0.248431703	1.77945537	1.896944835	1.262740277	1.665306955	5.225538629
SYZXYY20223	Normal Tissues	1.116855152	1.920203109	1.380115425	0	0.239498875	5.893335908
SYZXYY20224	Normal Tissues	1.297628378	1.08904153	0.058198855	1.384975237	1.086389083	5.421859269
SYZXYY20225	Normal Tissues	1.497523428	1.59635661	0	1.184774044	0.961786169	5.162732407
SYZXYY20226	Normal Tissues	1.549267485	1.319390809	1.687585587	1.17347811	0.694694158	5.08606138
SYZXYY20227	Normal Tissues	0.082033408	1.081854427	1.293165173	1.853794159	1.017610272	5.162243887
SYZXYY20228	Normal Tissues	0.079524285	1.973600813	1.94134615	0.70759172	0.212602379	5.645728587
SYZXYY20229	Normal Tissues	0.338936141	1.59478294	0.154454849	1.076842462	1.292300445	5.202395339
SYZXYY20230	Normal Tissues	0.446989688	2.304799279	1.543041753	1.515824342	0.818191417	5.313168962
SYZXYY202101	TETs	1.055834477	3.051316073	2.642742697	0.949021414	0.222439645	7.293684794
SYZXYY202102	TETs	0.296533075	2.697495739	1.508371739	1.593642927	0.970124978	7.401555217
SYZXYY202103	TETs	0.151794922	1.290871297	0	1.919049899	0.290933568	7.816125757
SYZXYY202104	TETs	1.138351623	1.71606374	1.583984027	1.698729736	1.430237388	6.995631139
SYZXYY202105	TETs	1.571146629	1.377083771	0.814740951	1.177715077	0.899781961	6.913849583
SYZXYY202106	TETs	0.238184001	2.816123136	2.274372195	1.417441503	1.240091239	7.706280797
SYZXYY202107	TETs	0.238467932	2.708231251	2.462813582	1.460990895	1.522424725	7.492471534
SYZXYY202108	TETs	0.051432526	1.591603414	2.117217304	1.59799948	0.188805033	5.536957912
SYZXYY202109	TETs	0.280065394	2.714510329	3.174670965	1.248680965	0.718355859	7.573460789
SYZXYY202110	TETs	0.307874636	3.095952337	1.048502987	1.613315295	0.616545044	6.403328825
SYZXYY202111	TETs	0.29123117	1.362728981	1.078147389	0.579591427	1.250678151	6.906802527
SYZXYY202112	TETs	0.722127005	1.600107442	2.075495018	1.264194182	0.488837287	7.221865413
SYZXYY202113	TETs	0.046550881	3.5528259	1.22127364	1.737868143	0.965871122	7.010050044
SYZXYY202114	TETs	0.269920818	1.244849498	3.022677536	1.284815071	0.746161572	5.87261786
SYZXYY202115	TETs	0.222983988	1.859705561	1.692147203	0.146298882	0.739140086	7.415518039
SYZXYY202116	TETs	1.084664084	2.300438816	1.545685116	0.948114796	0.89431368	6.832226329
SYZXYY202117	TETs	0.823143747	1.832294117	1.84809768	0.870788221	0.759382693	6.85996321
SYZXYY202118	TETs	1.085282028	1.878358144	1.421084941	0.59369715	1.664780128	7.37217645
SYZXYY202119	TETs	0.450460016	2.858695384	1.041612237	2.042675903	0.611320035	6.689351758
SYZXYY202120	TETs	0.070656092	5.623362068	1.012952059	1.927397613	1.111184295	8.5328333
