# Supplementary material for: Construction of immune-related LncRNAs classifier to predict prognosis and immunotherapy response in thymic epithelial tumors
Source: Biosci Rep. 2022 May 13;42(5):BSR20220317. doi: 10.1042/BSR20220317 (PMC9109460; doi:10.1042/BSR20220317)
Supplement: Supplementary Data S1-S6 [file BSR-2022-0317_supp1.zip › BSR-2022-0317_suppS5.csv]

id	No benefits	Responder	TIDE		IFNG	MSI Expr Sig	Merck18	CD274	CD8	CTL.flag	Dysfunction	Exclusion	MDSC	CAF	TAM M2
TCGA-3G-AB0T-01	FALSE	FALSE	0.78		3.02	1	3.88	3.87	7.23	TRUE	-0.43	1.04	0.09	0.01	0.02
TCGA-3G-AB19-01	FALSE	FALSE	0.75		5.7	0.99	4.77	5.03	5.02	TRUE	-0.73	1.24	0.06	0.1	0
TCGA-3Q-A9WF-01	FALSE	FALSE	0.74		3.73	1	4.01	4.02	7.83	TRUE	-0.66	1.07	0.09	0.03	0.02
TCGA-3S-A8YW-01	FALSE	FALSE	0.73		4.79	1	3.53	1.13	1.87	TRUE	-1.01	1.48	0.15	0.07	-0.02
TCGA-3T-AA9L-01	FALSE	FALSE	0.72		3.38	1	3.49	2.88	7.81	TRUE	-0.81	1.04	0.09	0.01	0.02
TCGA-4V-A9QI-01	FALSE	FALSE	0.71		2.81	1	3.15	3.52	8.09	TRUE	-0.87	0.9	0.08	0	0.02
TCGA-4V-A9QJ-01	FALSE	FALSE	0.7		4.78	0.99	4.45	3	6.99	TRUE	-0.75	1.44	0.12	0.06	0.01
TCGA-4V-A9QL-01	FALSE	FALSE	0.69		4.01	1	4.01	2.65	6.97	TRUE	-0.55	1.58	0.09	0.1	0.02
TCGA-4V-A9QR-01	FALSE	FALSE	0.65		2.98	0.99	3.86	4.34	5.76	TRUE	-0.53	1.16	0.09	0.05	0.01
TCGA-4V-A9QW-01	FALSE	FALSE	0.64		2.34	0.99	3.18	1.34	7.58	TRUE	-0.35	1.33	0.1	0.03	0.04
TCGA-4X-A9F9-01	FALSE	FALSE	0.63		3.78	1	4.09	3.35	8.02	TRUE	-0.46	0.92	0.09	0	0.02
TCGA-5U-AB0D-01	FALSE	FALSE	0.6		4.39	0.99	4.38	0.75	2.86	TRUE	-0.29	1.29	0.09	0.06	0.02
TCGA-5U-AB0E-01	FALSE	FALSE	0.59		3.43	1	4.06	5.12	6	TRUE	-0.48	1.17	0.09	0.04	0.02
TCGA-5U-AB0F-01	FALSE	FALSE	0.58		2.82	0.99	3.68	3.66	6.8	TRUE	-0.23	1.25	0.08	0.05	0.03
TCGA-X7-A8DD-01	FALSE	FALSE	0.56		2.73	1	3.25	1.98	7.71	TRUE	-0.54	1.25	0.1	0.02	0.03
TCGA-X7-A8DG-01	FALSE	FALSE	0.55		4.51	1	4.57	3.77	8.6	TRUE	-0.36	0.79	0.06	0.01	0.01
TCGA-X7-A8M0-01	FALSE	FALSE	0.53		5.44	0.99	4.79	4.02	5.2	TRUE	-0.27	1.11	0.04	0.1	0
TCGA-X7-A8M5-01	FALSE	FALSE	0.5		5.41	0.99	4.94	3.46	5.6	TRUE	-0.24	1.18	0.06	0.09	0
TCGA-X7-A8M6-01	FALSE	FALSE	0.49		2.51	1	3.45	3	7.37	TRUE	-0.36	1.1	0.09	0.02	0.03
TCGA-X7-A8M7-01	FALSE	FALSE	0.48		2.99	0.99	3.71	3.26	8.15	TRUE	-0.46	0.91	0.09	-0.01	0.03
TCGA-XM-A8R8-01	FALSE	FALSE	0.47		6.71	0.99	6.03	2.63	5.79	TRUE	-0.02	0.64	0.02	0.12	-0.06
TCGA-XM-A8R9-01	FALSE	FALSE	0.46		5.16	0.99	4.7	4.2	5.79	TRUE	-0.5	1.06	0.06	0.06	0.01
TCGA-XM-A8RE-01	FALSE	FALSE	0.45		3.54	1	3.65	2.36	8.24	TRUE	-0.55	1.18	0.09	0.03	0.02
TCGA-XU-A92X-01	FALSE	FALSE	0.44		3.47	1	4.2	4.68	6.45	TRUE	-0.32	1.35	0.08	0.08	0.01
TCGA-XU-A936-01	FALSE	FALSE	0.43		5.31	1	4.49	2.84	3.29	TRUE	-0.46	1.01	0.08	0.05	-0.01
TCGA-XU-AAXW-01	FALSE	FALSE	0.43		4.7	1	4.48	4.51	8.11	TRUE	-0.54	0.99	0.06	0.05	0
TCGA-XU-AAXY-01	FALSE	FALSE	0.32		3.3	1	3.86	3.4	7.17	TRUE	-0.39	0.9	0.08	0	0.03
TCGA-XU-AAXZ-01	FALSE	FALSE	0.3		3.46	0.97	4.56	2.34	5.88	TRUE	0.29	0.66	0.05	0	0.01
TCGA-XU-AAY0-01	FALSE	FALSE	0.28		3.1	0.99	3.57	2.1	7.13	TRUE	-0.5	1.55	0.1	0.08	0.03
TCGA-XU-AAY1-01	FALSE	FALSE	0.25		3.24	0.99	3.39	1.51	7.83	TRUE	-0.57	1.38	0.1	0.05	0.03
TCGA-ZB-A961-01	FALSE	FALSE	0.22		5.16	1	4.83	6.13	4.46	TRUE	-0.56	0.88	0.04	0.08	-0.02
TCGA-ZB-A96I-01	FALSE	FALSE	0.19		4.59	1	4.57	4.47	4.92	TRUE	-0.56	1.03	0.04	0.09	0
TCGA-ZB-A96O-01	FALSE	FALSE	0.18		2.94	1	3.67	3.26	8.05	TRUE	-0.56	0.88	0.09	-0.01	0.03
TCGA-ZB-A96R-01	FALSE	FALSE	0.14		3.35	1	3.96	3.79	8.44	TRUE	-0.55	0.91	0.08	0.01	0.02
TCGA-ZC-AAA7-01	FALSE	FALSE	0.13		5.8	0.99	5.22	3.38	4.72	TRUE	-0.42	1.08	0.08	0.07	-0.02
TCGA-ZC-AAAA-01	FALSE	FALSE	0.1		3.6	1	3.83	3.65	6.56	TRUE	-0.55	0.92	0.07	0.03	0.02
TCGA-ZC-AAAH-01	FALSE	FALSE	0.08		3.09	1	3.65	3.01	7.94	TRUE	-0.52	1.08	0.09	0.02	0.03
TCGA-ZT-A8OM-01	FALSE	FALSE	0.07		2.03	0.99	3	1.99	6.85	TRUE	-0.31	1.23	0.1	0.02	0.04
TCGA-4V-A9QS-01	FALSE	FALSE	0.06		3.36	1	3.6	4.5	7.21	TRUE	-0.89	1.36	0.1	0.06	0.02
TCGA-4V-A9QT-01	FALSE	FALSE	0.04		3.27	1	3.57	1.95	8.41	TRUE	-0.9	0.86	0.09	-0.02	0.02
TCGA-X7-A8D6-01	FALSE	FALSE	0.03		2.79	1	2.9	2.56	8.03	TRUE	-1.06	1.27	0.1	0.04	0.03
TCGA-X7-A8D7-01	FALSE	FALSE	0.02		3.52	1	3.75	3.25	8.4	TRUE	-0.64	0.79	0.08	-0.01	0.02
TCGA-X7-A8M3-01	FALSE	FALSE	0		3	1	2.72	4.01	2.56	TRUE	-1.22	1.7	0.12	0.12	-0.01
TCGA-3G-AB0O-01	FALSE	TRUE	-0.68		3.31	1	3.49	3.4	8.63	TRUE	-0.68	0.85	0.08	0	0.02
TCGA-3G-AB0Q-01	FALSE	TRUE	-0.76		3.47	0.99	3.5	3.38	4.18	TRUE	-0.76	1.95	0.08	0.18	0.02
TCGA-3G-AB14-01	FALSE	TRUE	-0.69		4.95	1	4.38	4.6	5.89	TRUE	-0.69	1.42	0.09	0.08	0.01
TCGA-3S-AAYX-01	FALSE	TRUE	-0.81		2.8	1	3.14	1.57	8.26	TRUE	-0.81	0.85	0.09	-0.01	0.02
TCGA-4V-A9QM-01	FALSE	TRUE	-0.72		4.46	0.99	4.01	2.74	5.95	TRUE	-0.72	1.84	0.09	0.15	0.01
TCGA-4V-A9QN-01	FALSE	TRUE	-0.93		3.92	1	3.62	5.77	1.81	TRUE	-0.93	1.24	0.09	0.08	-0.01
TCGA-4V-A9QU-01	FALSE	TRUE	-0.95		2.54	0.99	2.74	1.95	7.3	TRUE	-0.95	1.62	0.11	0.07	0.03
TCGA-4V-A9QX-01	FALSE	TRUE	-0.85		3.19	1	3.27	1.88	7.81	TRUE	-0.85	1.47	0.11	0.06	0.02
TCGA-4X-A9FA-01	FALSE	TRUE	-0.66		3.88	1	3.64	3.62	4.37	TRUE	-0.66	1.69	0.08	0.14	0.01
TCGA-4X-A9FB-01	FALSE	TRUE	-0.64		4.28	1	4.23	4.22	8.59	TRUE	-0.64	0.84	0.08	0.01	0
TCGA-4X-A9FC-01	FALSE	TRUE	-0.99		3.22	1	2.99	1.58	7.73	TRUE	-0.99	1.41	0.11	0.05	0.03
TCGA-4X-A9FD-01	FALSE	TRUE	-0.95		3.87	1	3.91	4.99	6.5	TRUE	-0.95	1.28	0.1	0.06	0.01
TCGA-5G-A9ZZ-01	FALSE	TRUE	-0.68		4.78	1	4.14	3	3.58	TRUE	-0.68	0.75	0.06	0.03	-0.02
TCGA-5K-AAAP-01	FALSE	TRUE	-0.72		3.78	1	3.59	2.98	6.57	TRUE	-0.72	1.67	0.1	0.09	0.03
TCGA-5V-A9RR-01	FALSE	TRUE	-0.59		3.12	0.98	3.25	2.36	5.84	TRUE	-0.59	1.69	0.1	0.1	0.03
TCGA-X7-A8D8-01	FALSE	TRUE	-0.87		3.5	0.99	3.32	3.27	5.54	TRUE	-0.87	1.98	0.1	0.16	0.02
TCGA-X7-A8DB-01	FALSE	TRUE	-0.72		3.62	1	3.83	3.02	8.7	TRUE	-0.72	0.72	0.08	-0.03	0.02
TCGA-X7-A8DE-01	FALSE	TRUE	-0.63		3.92	1	3.76	3.06	7.56	TRUE	-0.63	1.23	0.09	0.05	0.02
TCGA-X7-A8DF-01	FALSE	TRUE	-0.6		4.46	1	4.2	2.38	7.4	TRUE	-0.6	1.37	0.1	0.05	0.02
TCGA-X7-A8DJ-01	FALSE	TRUE	-0.75		4.83	1	4.17	2.69	7.14	TRUE	-0.75	1.31	0.09	0.07	0.01
TCGA-X7-A8M1-01	FALSE	TRUE	-0.92		3.86	0.99	3.5	3.16	6.3	TRUE	-0.92	1.84	0.1	0.14	0.02
TCGA-X7-A8M4-01	FALSE	TRUE	-0.83		2.79	1	2.96	1.78	7.85	TRUE	-0.83	1.61	0.11	0.07	0.03
TCGA-X7-A8M8-01	FALSE	TRUE	-0.69		2.89	1	3.24	2.6	8.31	TRUE	-0.69	1.31	0.1	0.04	0.03
TCGA-XH-A853-01	FALSE	TRUE	-0.69		4.13	0.99	3.81	3.13	7.43	TRUE	-0.69	1.48	0.1	0.08	0.02
TCGA-XM-A8RB-01	FALSE	TRUE	-0.67		3.06	1	3.48	2.98	8.02	TRUE	-0.67	0.85	0.08	0	0.02
TCGA-XM-A8RC-01	FALSE	TRUE	-0.88		3.43	0.99	3.44	2.41	4.94	TRUE	-0.88	1.46	0.09	0.09	0.02
TCGA-XM-A8RD-01	FALSE	TRUE	-0.72		4.85	1	4.46	4.64	7.78	TRUE	-0.72	1.03	0.1	0.02	0
TCGA-XM-A8RF-01	FALSE	TRUE	-0.98		5.08	1	3.92	4.72	5.41	TRUE	-0.98	1.5	0.1	0.1	0
TCGA-XM-A8RG-01	FALSE	TRUE	-1.18		4.42	0.99	3.46	3.74	5.01	TRUE	-1.18	1.65	0.09	0.13	0.01
TCGA-XM-A8RH-01	FALSE	TRUE	-0.91		3.04	1	2.98	1.82	8.16	TRUE	-0.91	1.29	0.1	0.04	0.03
TCGA-XM-A8RI-01	FALSE	TRUE	-0.64		4.22	1	4.42	4.99	5.55	TRUE	-0.64	1.58	0.07	0.16	-0.01
TCGA-XM-A8RL-01	FALSE	TRUE	-0.79		3.34	1	3.31	2.32	8.17	TRUE	-0.79	0.61	0.08	-0.04	0.02
TCGA-XM-AAZ1-01	FALSE	TRUE	-0.81		2.78	1	3.21	4.43	6.29	TRUE	-0.81	1.18	0.11	0.01	0.03
TCGA-XM-AAZ2-01	FALSE	TRUE	-0.8		3.57	0.99	3.35	3.98	4.88	TRUE	-0.8	1.9	0.1	0.16	0.01
TCGA-XM-AAZ3-01	FALSE	TRUE	-1.01		4.13	1	3.25	3.52	4.51	TRUE	-1.01	1.81	0.1	0.14	0.01
TCGA-XU-A92O-01	FALSE	TRUE	-0.72		3.29	1	3.43	3.92	6.1	TRUE	-0.72	1.51	0.1	0.08	0.03
TCGA-XU-A92Q-01	FALSE	TRUE	-0.66		6.57	0.99	4.37	2.5	3.76	TRUE	-0.66	1.65	0.08	0.16	-0.01
TCGA-XU-A92T-01	FALSE	TRUE	-1.11		4.06	0.99	3.01	1.88	2.22	TRUE	-1.11	1.9	0.1	0.16	0.01
TCGA-XU-A92U-01	FALSE	TRUE	-0.71		3.58	1	3.54	1.97	7.92	TRUE	-0.71	1.52	0.09	0.09	0.02
TCGA-XU-A92V-01	FALSE	TRUE	-0.84		4.15	0.99	3.78	2.31	5.72	TRUE	-0.84	1.8	0.09	0.15	0.01
TCGA-XU-A92W-01	FALSE	TRUE	-1		2.11	1	2.71	3.45	7.97	TRUE	-1	1.39	0.12	0.04	0.02
TCGA-XU-A92Y-01	FALSE	TRUE	-0.82		3.73	1	3.96	4.41	4.32	TRUE	-0.82	1.21	0.09	0.04	0.02
TCGA-XU-A92Z-01	FALSE	TRUE	-1.09		3.07	0.94	2.53	1.04	0.72	TRUE	-1.09	2.64	0.13	0.26	0
TCGA-XU-A930-01	FALSE	TRUE	-0.84		4.44	1	4.49	5.01	6.1	TRUE	-0.84	1.15	0.08	0.06	0.01
TCGA-XU-A931-01	FALSE	TRUE	-1.02		3.07	1	3.26	5.31	3.62	TRUE	-1.02	1.14	0.06	0.08	0
TCGA-XU-A932-01	FALSE	TRUE	-0.62		2.95	1	3.58	3.91	6.99	TRUE	-0.62	1.01	0.08	0.02	0.02
TCGA-XU-A933-01	FALSE	TRUE	-1.32		4.08	0.99	3.16	1.07	1.32	TRUE	-1.32	1.52	0.12	0.08	0
TCGA-XU-AAXV-01	FALSE	TRUE	-0.75		3.44	1	3.83	5.45	7.59	TRUE	-0.75	0.99	0.09	0.02	0.02
TCGA-XU-AAXX-01	FALSE	TRUE	-0.74		3.53	1	3.74	4.02	8.14	TRUE	-0.74	1.01	0.09	0.01	0.02
TCGA-YT-A95D-01	FALSE	TRUE	-0.58		5.9	0.99	4.52	2.7	4.08	TRUE	-0.58	1.43	0.03	0.18	-0.02
TCGA-YT-A95E-01	FALSE	TRUE	-0.89		3.39	1	3.29	2.36	7.54	TRUE	-0.89	1.45	0.1	0.05	0.03
TCGA-YT-A95F-01	FALSE	TRUE	-1.01		2.84	0.99	2.82	2.01	6.56	TRUE	-1.01	2.02	0.11	0.16	0.02
TCGA-YT-A95G-01	FALSE	TRUE	-0.92		3.12	1	3.3	4.49	6.13	TRUE	-0.92	1.31	0.1	0.05	0.02
TCGA-YT-A95H-01	FALSE	TRUE	-0.75		3.25	1	3.17	2.35	8.25	TRUE	-0.75	1.44	0.11	0.06	0.03
TCGA-ZB-A963-01	FALSE	TRUE	-0.66		4.1	0.99	3.71	3.41	6.76	TRUE	-0.66	1.56	0.08	0.13	0
TCGA-ZB-A964-01	FALSE	TRUE	-1.07		2.7	0.98	2.29	1.49	2.27	TRUE	-1.07	2.02	0.1	0.17	0.01
TCGA-ZB-A965-01	FALSE	TRUE	-0.86		4.11	0.98	3.14	1.78	3.18	TRUE	-0.86	1.9	0.1	0.16	0.01
TCGA-ZB-A966-01	FALSE	TRUE	-0.71		6.41	1	5.4	4.34	5.14	TRUE	-0.71	1.08	0.09	0.07	-0.03
TCGA-ZB-A969-01	FALSE	TRUE	-1.08		4.95	0.99	3.37	3.33	3.73	TRUE	-1.08	1.97	0.1	0.17	0
TCGA-ZB-A96A-01	FALSE	TRUE	-0.83		2.35	1	2.74	0.81	8.19	TRUE	-0.83	1.42	0.11	0.03	0.04
TCGA-ZB-A96B-01	FALSE	TRUE	-0.6		3.46	1	3.74	2.7	8.02	TRUE	-0.6	1.2	0.09	0.04	0.03
TCGA-ZB-A96C-01	FALSE	TRUE	-0.76		4.38	0.99	3.67	2.96	3.61	TRUE	-0.76	2	0.07	0.22	0
TCGA-ZB-A96D-01	FALSE	TRUE	-0.63		4.32	0.99	3.86	2.5	7.64	TRUE	-0.63	1.46	0.09	0.1	0.01
TCGA-ZB-A96E-01	FALSE	TRUE	-0.92		3.18	1	2.9	2.85	6.45	TRUE	-0.92	1.59	0.11	0.08	0.02
TCGA-ZB-A96F-01	FALSE	TRUE	-0.69		3.16	1	3.76	5.19	5.82	TRUE	-0.69	1.17	0.09	0.05	0.01
TCGA-ZB-A96G-01	FALSE	TRUE	-0.62		3.02	1	3.24	2.57	8.12	TRUE	-0.62	1.22	0.1	0.02	0.03
TCGA-ZB-A96H-01	FALSE	TRUE	-1.04		3.45	1	3.11	2.74	4.74	TRUE	-1.04	1.98	0.09	0.17	0.01
TCGA-ZB-A96K-01	FALSE	TRUE	-0.67		4.63	0.99	4.3	2.44	6.61	TRUE	-0.67	1.77	0.07	0.17	0
TCGA-ZB-A96L-01	FALSE	TRUE	-1.1		3.29	0.98	2.93	2.09	5.04	TRUE	-1.1	1.73	0.11	0.12	0.01
TCGA-ZB-A96M-01	FALSE	TRUE	-0.72		4.14	0.99	3.77	1.88	6.67	TRUE	-0.72	1.84	0.09	0.17	0.01
TCGA-ZB-A96P-01	FALSE	TRUE	-0.85		2.99	1	3.09	2.41	8.51	TRUE	-0.85	0.76	0.08	-0.02	0.01
TCGA-ZB-A96Q-01	FALSE	TRUE	-0.98		3.02	0.99	2.83	2.21	7.24	TRUE	-0.98	1.85	0.11	0.14	0.01
TCGA-ZB-A96V-01	FALSE	TRUE	-0.63		6.95	1	5.7	4.46	4.81	TRUE	-0.63	1.07	0.07	0.08	-0.02
TCGA-ZC-AAAF-01	FALSE	TRUE	-0.78		2.64	1	2.94	2.18	7.49	TRUE	-0.78	1.63	0.12	0.06	0.04
TCGA-ZL-A9V6-01	FALSE	TRUE	-0.71		5.87	0.99	4.62	3.85	4.51	TRUE	-0.71	1.32	0.06	0.12	-0.01
