# Supplementary material for: Construction of immune-related LncRNAs classifier to predict prognosis and immunotherapy response in thymic epithelial tumors
Source: Biosci Rep. 2022 May 13;42(5):BSR20220317. doi: 10.1042/BSR20220317 (PMC9109460; doi:10.1042/BSR20220317)
Supplement: Supplementary Data S1-S6 [file BSR-2022-0317_supp1.zip › BSR-2022-0317_suppS6.csv]

Gene	Drug	cor	pvalue
SNHG8	Amonafide	0.444829629	0.000369467
SNHG8	Imexon	0.439648696	0.000440292
SNHG8	Palbociclib	0.433492127	0.000540371
SNHG8	Hydroxyurea	0.420130162	0.000831902
SNHG8	Chelerythrine	0.420076875	0.000833306
SNHG8	Oxaliplatin	0.401368737	0.00148099
HOXB-AS1	Pipamperone	-0.399757822	0.001553797
SNHG8	Ifosfamide	0.394884746	0.001793982
SNHG8	Dexrazoxane	0.377382385	0.002954277
SNHG8	LMP776	0.372881769	0.003344179
HOXB-AS1	Eribulin mesilate	-0.365820063	0.004048229
HOXB-AS1	Tamoxifen	-0.357258532	0.005075165
HOXB-AS1	Ixabepilone	-0.353221364	0.005634392
SNHG8	AFP464	0.351193888	0.00593513
SNHG8	Nelarabine	0.349505646	0.006196203
SNHG8	Pyrazoloacridine	0.33658604	0.008549866
SNHG8	Everolimus	-0.334785464	0.00893304
SNHG8	Aminoflavone	0.327675859	0.010595623
SNHG8	Idarubicin	0.317072402	0.013570982
SNHG8	XK-469	0.31507125	0.014206616
HOXB-AS1	Dexamethasone Decadron	0.314234608	0.014479849
SNHG8	Cyclophosphamide	0.310780033	0.015656362
SNHG8	Bendamustine	0.31075257	0.015666033
SNHG8	Pipobroman	0.308150321	0.016605991
HOXB-AS1	okadaic acid	-0.305381049	0.017658837
SNHG8	Fenretinide	0.298751812	0.020412969
HOXB-AS1	Temsirolimus	0.29361724	0.022789411
SNHG8	Valrubicin	0.290603261	0.024290439
SNHG8	Uracil mustard	0.290376424	0.024406708
SNHG8	Asparaginase	0.283744148	0.028019802
SNHG8	Irofulven	-0.280658142	0.029848185
SNHG8	Etoposide	0.276495655	0.032471653
SNHG8	Carmustine	0.275350945	0.033225943
HOXB-AS1	Dolastatin 10	-0.270767348	0.036394052
HOXB-AS1	Docetaxel	-0.267352759	0.038913759
HOXB-AS1	(+)-JQ1	-0.26682345	0.03931697
SNHG8	Belinostat	0.266627777	0.0394669
SNHG8	Chlorambucil	0.266317711	0.039705447
SNHG8	Thiotepa	0.266033317	0.039925291
SNHG8	Triethylenemelamine	0.265524504	0.040321125
HOXB-AS1	Paclitaxel	-0.263883673	0.041619754
HOXB-AS1	Erlotinib	0.261137981	0.043869844
SNHG8	LMP-400	0.258952649	0.045731378
SNHG8	Fluphenazine	0.257837378	0.046706089
SNHG8	Cytarabine	0.25705863	0.047396733
SNHG8	Vorinostat	0.256018305	0.048332386
SNHG8	PX-316	0.254843964	0.049406668
SNHG8	okadaic acid	-0.254783338	0.049462653
